# Supplementary material for: Genome-Wide Identification of the StPYL Gene Family and Analysis of the Functional Role of StPYL9a-like in Salt Tolerance in Potato (Solanum tuberosum L.)
Source: Plants (Basel). 2025 Sep 2;14(17):2731. doi: 10.3390/plants14172731 (PMC12430657; doi:10.3390/plants14172731)
Supplement: Supplementary file 1 [file plants-14-02731-s001.zip]

Archive with 7 entries (7 files):
- FigureS1.tif
- FigureS2.tif
- FigureS3.tif
- FigureS4.tif
- FigureS5.tif
- FigureS6.tif
- plants-3802825-supplementary.xlsx
