# Supplementary material for: Genome-Wide Identification of the StPYL Gene Family and Analysis of the Functional Role of StPYL9a-like in Salt Tolerance in Potato (Solanum tuberosum L.)
Source: Plants (Basel). 2025 Sep 2;14(17):2731. doi: 10.3390/plants14172731 (PMC12430657; doi:10.3390/plants14172731)
Supplement: Supplementary file 1 [file plants-14-02731-s001.zip › plants-3802825-supplementary.xlsx]

## Sheet: S1
Gene ID	Sequence ID	Number of Amino Acid	Molecular Weight	Theoretical pI	Instability Index	Aliphatic Index	Grand Average of Hydropathicity	Subcellular localization
Soltu.Q9.Chr01_A10000769.g	StPYL1	322	34338.9	6.43	30.5	89.94	-0.035	nucl
Soltu.Q9.Chr01_A10000770.g	StPYL2	322	34332.1	6.49	28.78	92.98	-0.004	nucl
Soltu.Q9.Chr01_A10001129.g	StPYL3	134	15955.5	5.65	40.73	96.64	-0.584	cyto
Soltu.Q9.Chr01_A10003613.g	StPYL4	97	10807.4	5.13	25.36	85.46	-0.17	cysk
Soltu.Q9.Chr01_A10003619.g	StPYL5	97	10808.3	4.71	25.36	85.46	-0.166	cysk
Soltu.Q9.Chr01_A20000550.g	StPYL6	721	77247.8	6.1	27.69	91.97	0.034	nucl
Soltu.Q9.Chr01_A20000836.g	StPYL7	134	15955.5	5.65	40.73	96.64	-0.584	cyto
Soltu.Q9.Chr01_A30002755.g	StPYL8	186	20793.7	6.3	47.53	91.02	-0.29	extr
Soltu.Q9.Chr01_A30002760.g	StPYL9	186	20797.7	6.38	50.3	91.56	-0.32	nucl
Soltu.Q9.Chr01_A30002770.g	StPYL10	186	20793.7	6.3	47.53	91.02	-0.29	extr
Soltu.Q9.Chr01_A40000823.g	StPYL11	210	22310.1	6.02	35.64	90.95	-0.05	nucl
Soltu.Q9.Chr01_A40000824.g	StPYL12	489	52016	6.08	32.01	95.5	0.033	nucl
Soltu.Q9.Chr01_A40003393.g	StPYL13	186	20758.7	6.38	45.88	91.02	-0.283	extr
Soltu.Q9.Chr02_A10005530.g	StPYL14	771	82700.4	8.27	30.2	84.19	-0.144	nucl
Soltu.Q9.Chr02_A20005223.g	StPYL15	921	98719.7	8.74	31.56	85.39	-0.148	nucl
Soltu.Q9.Chr03_A10008231.g	StPYL16	185	20677.6	4.82	39.02	107.35	-0.004	chlo
Soltu.Q9.Chr03_A40008841.g	StPYL17	185	20958.8	5.61	38.2	96.76	-0.311	cyto
Soltu.Q9.Chr03_A40008852.g	StPYL18	185	20677.6	4.82	39.02	107.35	-0.004	chlo
Soltu.Q9.Chr04_A10009863.g	StPYL19	460	50532.5	5.11	28.05	82.33	-0.364	cysk
Soltu.Q9.Chr04_A10009884.g	StPYL20	150	17505.9	5.78	40.08	94.07	-0.556	cyto
Soltu.Q9.Chr04_A10009887.g	StPYL21	150	17537.8	5.44	47.21	85.6	-0.661	cyto
Soltu.Q9.Chr04_A20010237.g	StPYL22	150	17518.8	5.43	40.83	89.53	-0.613	cyto
Soltu.Q9.Chr04_A20010241.g	StPYL23	152	17510.2	5.6	33.14	94.8	-0.361	cysk
Soltu.Q9.Chr04_A20010246.g	StPYL24	149	17228.5	5.61	36.85	85.57	-0.525	cyto
Soltu.Q9.Chr04_A30009575.g	StPYL25	296	34290.9	5.24	37.1	89.73	-0.405	cyto
Soltu.Q9.Chr04_A30009579.g	StPYL26	296	34538.1	5.09	39.87	91.69	-0.431	cysk
Soltu.Q9.Chr04_A30009591.g	StPYL27	150	17531.9	5.54	38.67	92.13	-0.605	cyto
Soltu.Q9.Chr04_A30009592.g	StPYL28	150	17509.8	5.44	42.77	83.6	-0.674	cyto
Soltu.Q9.Chr04_A30009593.g	StPYL29	111	12712.5	5.03	28.73	92.07	-0.406	cyto
Soltu.Q9.Chr05_A10013889.g	StPYL30	513	55778.4	5.51	40.21	90.64	-0.104	cyto
Soltu.Q9.Chr05_A20014667.g	StPYL31	513	55821.5	5.7	39.45	89.88	-0.122	plas
Soltu.Q9.Chr05_A40014990.g	StPYL32	513	55778.4	5.51	40.21	90.64	-0.104	cyto
Soltu.Q9.Chr05_A40015006.g	StPYL33	513	55834.5	5.6	39	90.64	-0.108	cyto
Soltu.Q9.Chr06_A10014677.g	StPYL34	831	90391.1	7.5	31.92	83.07	-0.255	nucl
Soltu.Q9.Chr06_A10014690.g	StPYL35	1033	113129	8.85	31.99	84.09	-0.235	plas
Soltu.Q9.Chr06_A20014923.g	StPYL36	415	43844.7	6.5	35.48	84.8	-0.113	cyto
Soltu.Q9.Chr07_A10017534.g	StPYL37	362	41451.8	5.44	34	86.27	-0.57	cyto
Soltu.Q9.Chr07_A10017535.g	StPYL38	151	17546.9	5.78	38.41	92.78	-0.54	cyto
Soltu.Q9.Chr07_A10017545.g	StPYL39	441	48490.8	5.74	45.71	78.41	-0.212	nucl
Soltu.Q9.Chr07_A10018612.g	StPYL40	401	43987.2	9.01	42.2	83.34	-0.093	nucl
Soltu.Q9.Chr07_A30021219.g	StPYL41	401	43961.2	8.95	42.2	83.34	-0.086	nucl
Soltu.Q9.Chr08_A10019749.g	StPYL42	63	6922.17	6.04	58.01	148.57	0.459	chlo
Soltu.Q9.Chr08_A10021564.g	StPYL9a-like	632	69226.9	7.08	33.53	93.53	-0.152	cyto
Soltu.Q9.Chr08_A20021995.g	StPYL43	483	52829	5.09	42.29	89.21	-0.054	cyto
Soltu.Q9.Chr08_A20022049.g	StPYL44	642	70350.2	7.06	35.73	92.68	-0.128	cyto
Soltu.Q9.Chr08_A30023186.g	StPYL45	483	52845	5.09	41.8	88.8	-0.059	cyto
Soltu.Q9.Chr08_A30023229.g	StPYL46	662	72666.9	8.1	35.28	91.06	-0.134	mito
Soltu.Q9.Chr08_A40022287.g	StPYL47	643	70573.5	7.04	34.78	92.53	-0.143	cyto
Soltu.Q9.Chr09_A10024010.g	StPYL48	454	50589	5.5	30.66	86.45	-0.293	cyto
Soltu.Q9.Chr09_A20022935.g	StPYL49	214	23455.4	8.27	47.46	84.58	-0.287	chlo
Soltu.Q9.Chr09_A20023624.g	StPYL50	412	44933	5.74	41.64	90.78	-0.04	cyto
Soltu.Q9.Chr09_A20024356.g	StPYL51	512	56236.5	6.18	37.95	80.1	-0.319	E.R.
Soltu.Q9.Chr09_A30025993.g	StPYL52	419	45533.1	5.11	41.4	82.32	-0.28	E.R.
Soltu.Q9.Chr09_A40023922.g	StPYL53	427	46608	5.85	42.45	93.3	-0.033	cyto
Soltu.Q9.Chr09_A40024457.g	StPYL54	417	45261.9	5.52	36.64	83.17	-0.296	E.R.
Soltu.Q9.Chr10_A10025523.g	StPYL55	207	22868.7	7.14	57.79	83.62	-0.283	nucl
Soltu.Q9.Chr12_A10028888.g	StPYL56	224	24077.1	6.93	29.15	77.81	-0.291	nucl
Soltu.Q9.Chr12_A10028937.g	StPYL57	364	39551.9	8.68	39.29	78.74	-0.186	nucl
Soltu.Q9.Chr12_A10030388.g	StPYL58	181	20677.5	5.97	42.97	94.59	-0.348	cyto
Soltu.Q9.Chr12_A30030672.g	StPYL59	224	24077.1	6.93	29.15	77.81	-0.291	nucl
Soltu.Q9.Chr12_A30031802.g	StPYL60	181	20677.5	5.97	42.97	94.59	-0.348	cyto
Soltu.Q9.Chr12_A40029335.g	StPYL61	391	42411.9	8.59	37.01	77.29	-0.237	nucl
Soltu.Q9.Chr12_A40030331.g	StPYL62	181	20677.5	5.97	42.97	94.59	-0.348	cyto

## Sheet: S2
Sequence ID	TFBS ID	TFBS Name	Posistion	Strand	Binding sequence	TF family	TF ID
StPYL4	TF_motif_seq_0009	LS7ATPR1	14	+	ACGTCagcga	(Motif sequence only)
StPYL4	TF_motif_seq_0009	LS7ATPR1	97	+	ACGTGttata	(Motif sequence only)
StPYL4	TF_motif_seq_0009	LS7ATPR1	488	+	ATGTCacaga	(Motif sequence only)
StPYL4	TF_motif_seq_0009	LS7ATPR1	944	-	tatagGATGT	(Motif sequence only)
StPYL4	TF_motif_seq_0009	LS7ATPR1	1960	+	ACATCaaaga	(Motif sequence only)
StPYL4	TF_motif_seq_0024	JASE1ATOPR1	15	+	CGTCAgcgaa	(Motif sequence only)
StPYL4	TF_motif_seq_0027	CARGCW8GAT	352	+	CAAATttaag	(Motif sequence only)
StPYL4	TF_motif_seq_0027	CARGCW8GAT	352	-	caaatTTAAG	(Motif sequence only)
StPYL4	TF_motif_seq_0027	CARGCW8GAT	1466	+	CTTAAtaaag	(Motif sequence only)
StPYL4	TF_motif_seq_0027	CARGCW8GAT	1466	-	cttaaTAAAG	(Motif sequence only)
StPYL4	TF_motif_seq_0029	ACEATCHS	105	-	tatatGTGTC	(Motif sequence only)
StPYL4	TF_motif_seq_0052	LS5ATPR1	863	-	gttatGTAGA	(Motif sequence only)
StPYL4	TF_motif_seq_0052	LS5ATPR1	1562	-	cagaaGTAGA	(Motif sequence only)
StPYL4	TF_motif_seq_0053	SORLREP5AT	416	-	atcaaTGCAA	(Motif sequence only)
StPYL4	TF_motif_seq_0053	SORLREP5AT	1140	-	aatttTGCAA	(Motif sequence only)
StPYL4	TF_motif_seq_0053	SORLREP5AT	1820	+	TTGCAtttca	(Motif sequence only)
StPYL4	TF_motif_seq_0060	UPRE1AT	1407	-	cttgcgCCAAT	(Motif sequence only)
StPYL4	TF_motif_seq_0120	JASE2ATOPR1	194	-	gtgaagcaGTATG	(Motif sequence only)
StPYL4	TF_motif_seq_0168	AGAMOUSATCONSENSUS	239	+	TTTCCtttgtaagaaa	(Motif sequence only)
StPYL4	TF_motif_seq_0179	CARG3ATAP3	1770	-	ggtataaaatacgGAAAG	(Motif sequence only)
StPYL4	TF_motif_seq_0183	AGL1ATCONSENSUS	238	-	tTTTCCtttgtaagaaaa	(Motif sequence only)
StPYL4	TF_motif_seq_0248	MYBCOREATCYCB1	86	+	AAAGG	(Motif sequence only)
StPYL4	TF_motif_seq_0248	MYBCOREATCYCB1	122	+	AACGA	(Motif sequence only)
StPYL4	TF_motif_seq_0248	MYBCOREATCYCB1	158	+	AACTG	(Motif sequence only)
StPYL4	TF_motif_seq_0248	MYBCOREATCYCB1	223	-	CCTTT	(Motif sequence only)
StPYL4	TF_motif_seq_0248	MYBCOREATCYCB1	234	-	CCCTT	(Motif sequence only)
StPYL4	TF_motif_seq_0248	MYBCOREATCYCB1	235	-	CCTTT	(Motif sequence only)
StPYL4	TF_motif_seq_0248	MYBCOREATCYCB1	242	-	CCTTT	(Motif sequence only)
StPYL4	TF_motif_seq_0248	MYBCOREATCYCB1	255	+	AACAG	(Motif sequence only)
StPYL4	TF_motif_seq_0248	MYBCOREATCYCB1	407	+	AACAG	(Motif sequence only)
StPYL4	TF_motif_seq_0248	MYBCOREATCYCB1	472	+	AACAG	(Motif sequence only)
StPYL4	TF_motif_seq_0248	MYBCOREATCYCB1	646	-	CAGTT	(Motif sequence only)
StPYL4	TF_motif_seq_0248	MYBCOREATCYCB1	902	+	AACTG	(Motif sequence only)
StPYL4	TF_motif_seq_0248	MYBCOREATCYCB1	925	+	AACTG	(Motif sequence only)
StPYL4	TF_motif_seq_0248	MYBCOREATCYCB1	1256	+	AATGG	(Motif sequence only)
StPYL4	TF_motif_seq_0248	MYBCOREATCYCB1	1272	+	AAAGG	(Motif sequence only)
StPYL4	TF_motif_seq_0248	MYBCOREATCYCB1	1389	-	CAGTT	(Motif sequence only)
StPYL4	TF_motif_seq_0248	MYBCOREATCYCB1	1631	-	CCGAT	(Motif sequence only)
StPYL4	TF_motif_seq_0248	MYBCOREATCYCB1	1662	+	AACAG	(Motif sequence only)
StPYL4	TF_motif_seq_0248	MYBCOREATCYCB1	1706	+	AAAGG	(Motif sequence only)
StPYL4	TF_motif_seq_0248	MYBCOREATCYCB1	1779	+	TACGG	(Motif sequence only)
StPYL4	TF_motif_seq_0248	MYBCOREATCYCB1	1810	+	AACGT	(Motif sequence only)
StPYL4	TF_motif_seq_0248	MYBCOREATCYCB1	1951	+	AAGGG	(Motif sequence only)
StPYL4	TF_motif_seq_0248	MYBCOREATCYCB1	1980	+	AAGGG	(Motif sequence only)
StPYL4	TF_motif_seq_0248	MYBCOREATCYCB1	1990	+	AACTG	(Motif sequence only)
StPYL4	TF_motif_seq_0249	ABRELATERD1	13	-	GACGT	(Motif sequence only)
StPYL4	TF_motif_seq_0249	ABRELATERD1	14	+	ACGTC	(Motif sequence only)
StPYL4	TF_motif_seq_0249	ABRELATERD1	56	+	AAGTG	(Motif sequence only)
StPYL4	TF_motif_seq_0249	ABRELATERD1	71	+	AAGTG	(Motif sequence only)
StPYL4	TF_motif_seq_0249	ABRELATERD1	91	-	CACGA	(Motif sequence only)
StPYL4	TF_motif_seq_0249	ABRELATERD1	92	+	ACGAG	(Motif sequence only)
StPYL4	TF_motif_seq_0249	ABRELATERD1	96	-	GACGT	(Motif sequence only)
StPYL4	TF_motif_seq_0249	ABRELATERD1	97	+	ACGTG	(Motif sequence only)
StPYL4	TF_motif_seq_0249	ABRELATERD1	108	+	ATGTG	(Motif sequence only)
StPYL4	TF_motif_seq_0249	ABRELATERD1	192	+	AAGTG	(Motif sequence only)
StPYL4	TF_motif_seq_0249	ABRELATERD1	217	-	CAAGT	(Motif sequence only)
StPYL4	TF_motif_seq_0249	ABRELATERD1	330	-	CACTT	(Motif sequence only)
StPYL4	TF_motif_seq_0249	ABRELATERD1	331	+	ACTTG	(Motif sequence only)
StPYL4	TF_motif_seq_0249	ABRELATERD1	463	+	ATGTG	(Motif sequence only)
StPYL4	TF_motif_seq_0249	ABRELATERD1	606	+	ATGTG	(Motif sequence only)
StPYL4	TF_motif_seq_0249	ABRELATERD1	773	+	ACCTG	(Motif sequence only)
StPYL4	TF_motif_seq_0249	ABRELATERD1	874	+	ACATG	(Motif sequence only)
StPYL4	TF_motif_seq_0249	ABRELATERD1	875	-	CATGT	(Motif sequence only)
StPYL4	TF_motif_seq_0249	ABRELATERD1	982	-	CAAGT	(Motif sequence only)
StPYL4	TF_motif_seq_0249	ABRELATERD1	988	-	CATGT	(Motif sequence only)
StPYL4	TF_motif_seq_0249	ABRELATERD1	989	+	ATGTG	(Motif sequence only)
StPYL4	TF_motif_seq_0249	ABRELATERD1	1072	+	ACTTG	(Motif sequence only)
StPYL4	TF_motif_seq_0249	ABRELATERD1	1091	-	CACAT	(Motif sequence only)
StPYL4	TF_motif_seq_0249	ABRELATERD1	1394	+	ACATG	(Motif sequence only)
StPYL4	TF_motif_seq_0249	ABRELATERD1	1406	+	ACTTG	(Motif sequence only)
StPYL4	TF_motif_seq_0249	ABRELATERD1	1751	+	AAGTG	(Motif sequence only)
StPYL4	TF_motif_seq_0249	ABRELATERD1	1792	-	CAAGT	(Motif sequence only)
StPYL4	TF_motif_seq_0249	ABRELATERD1	1810	-	AACGT	(Motif sequence only)
StPYL4	TF_motif_seq_0249	ABRELATERD1	1811	+	ACGTA	(Motif sequence only)
StPYL4	TF_motif_seq_0249	ABRELATERD1	1817	-	CACTT	(Motif sequence only)
StPYL4	TF_motif_seq_0249	ABRELATERD1	1818	+	ACTTG	(Motif sequence only)
StPYL4	TF_motif_seq_0249	ABRELATERD1	1828	-	CACCT	(Motif sequence only)
StPYL4	TF_motif_seq_0249	ABRELATERD1	1856	+	AAGTG	(Motif sequence only)
StPYL4	TF_motif_seq_0249	ABRELATERD1	1867	-	CAGGT	(Motif sequence only)
StPYL4	TF_motif_seq_0249	ABRELATERD1	1868	+	AGGTG	(Motif sequence only)
StPYL4	TF_motif_seq_0249	ABRELATERD1	1882	+	ATGTG	(Motif sequence only)
StPYL4	TF_motif_seq_0249	ABRELATERD1	1942	+	GCGTG	(Motif sequence only)
StPYL4	TF_motif_seq_0249	ABRELATERD1	1995	-	CACAT	(Motif sequence only)
StPYL4	TF_motif_seq_0261	SURECOREATSULTR11	3	+	GAGAA	(Motif sequence only)
StPYL4	TF_motif_seq_0261	SURECOREATSULTR11	11	+	GAGAC	(Motif sequence only)
StPYL4	TF_motif_seq_0261	SURECOREATSULTR11	31	+	GAGCC	(Motif sequence only)
StPYL4	TF_motif_seq_0261	SURECOREATSULTR11	67	+	GAGAA	(Motif sequence only)
StPYL4	TF_motif_seq_0261	SURECOREATSULTR11	94	+	GAGAC	(Motif sequence only)
StPYL4	TF_motif_seq_0261	SURECOREATSULTR11	110	-	GTGTC	(Motif sequence only)
StPYL4	TF_motif_seq_0261	SURECOREATSULTR11	112	-	GTCTT	(Motif sequence only)
StPYL4	TF_motif_seq_0261	SURECOREATSULTR11	136	+	GAGAT	(Motif sequence only)
StPYL4	TF_motif_seq_0261	SURECOREATSULTR11	162	-	GCCTC	(Motif sequence only)
StPYL4	TF_motif_seq_0261	SURECOREATSULTR11	184	+	GAGAG	(Motif sequence only)
StPYL4	TF_motif_seq_0261	SURECOREATSULTR11	186	+	GAGAA	(Motif sequence only)
StPYL4	TF_motif_seq_0261	SURECOREATSULTR11	229	-	GTCAC	(Motif sequence only)
StPYL4	TF_motif_seq_0261	SURECOREATSULTR11	305	+	GAGAA	(Motif sequence only)
StPYL4	TF_motif_seq_0261	SURECOREATSULTR11	336	-	GTTTC	(Motif sequence only)
StPYL4	TF_motif_seq_0261	SURECOREATSULTR11	361	+	GAGAA	(Motif sequence only)
StPYL4	TF_motif_seq_0261	SURECOREATSULTR11	490	-	GTCAC	(Motif sequence only)
StPYL4	TF_motif_seq_0261	SURECOREATSULTR11	522	-	GCCTC	(Motif sequence only)
StPYL4	TF_motif_seq_0261	SURECOREATSULTR11	552	-	GTCCC	(Motif sequence only)
StPYL4	TF_motif_seq_0261	SURECOREATSULTR11	603	+	GAGAT	(Motif sequence only)
StPYL4	TF_motif_seq_0261	SURECOREATSULTR11	619	+	GAAAC	(Motif sequence only)
StPYL4	TF_motif_seq_0261	SURECOREATSULTR11	626	+	GAGAG	(Motif sequence only)
StPYL4	TF_motif_seq_0261	SURECOREATSULTR11	628	+	GAGAT	(Motif sequence only)
StPYL4	TF_motif_seq_0261	SURECOREATSULTR11	642	+	AAGAC	(Motif sequence only)
StPYL4	TF_motif_seq_0261	SURECOREATSULTR11	812	-	GTCTT	(Motif sequence only)
StPYL4	TF_motif_seq_0261	SURECOREATSULTR11	818	+	GAGAT	(Motif sequence only)
StPYL4	TF_motif_seq_0261	SURECOREATSULTR11	827	-	GTTTC	(Motif sequence only)
StPYL4	TF_motif_seq_0261	SURECOREATSULTR11	849	+	GAGAT	(Motif sequence only)
StPYL4	TF_motif_seq_0261	SURECOREATSULTR11	871	+	GAAAC	(Motif sequence only)
StPYL4	TF_motif_seq_0261	SURECOREATSULTR11	878	-	GTCTC	(Motif sequence only)
StPYL4	TF_motif_seq_0261	SURECOREATSULTR11	1023	+	GAGAA	(Motif sequence only)
StPYL4	TF_motif_seq_0261	SURECOREATSULTR11	1191	-	TTCTC	(Motif sequence only)
StPYL4	TF_motif_seq_0261	SURECOREATSULTR11	1227	-	GTCTT	(Motif sequence only)
StPYL4	TF_motif_seq_0261	SURECOREATSULTR11	1424	-	TTCTC	(Motif sequence only)
StPYL4	TF_motif_seq_0261	SURECOREATSULTR11	1722	-	GTATC	(Motif sequence only)
StPYL4	TF_motif_seq_0261	SURECOREATSULTR11	1729	+	GAGAT	(Motif sequence only)
StPYL4	TF_motif_seq_0261	SURECOREATSULTR11	1813	-	GTATC	(Motif sequence only)
StPYL4	TF_motif_seq_0261	SURECOREATSULTR11	1886	+	GAGAA	(Motif sequence only)
StPYL4	TF_motif_seq_0261	SURECOREATSULTR11	1894	+	AAGAC	(Motif sequence only)
StPYL4	TF_motif_seq_0261	SURECOREATSULTR11	1911	+	TAGAC	(Motif sequence only)
StPYL4	TF_motif_seq_0261	SURECOREATSULTR11	1935	+	AAGAC	(Motif sequence only)
StPYL4	TF_motif_seq_0261	SURECOREATSULTR11	1988	+	GAAAC	(Motif sequence only)
StPYL4	TF_motif_seq_0263	SORLIP1AT	33	+	GCCAT	(Motif sequence only)
StPYL4	TF_motif_seq_0263	SORLIP1AT	36	-	ATGGC	(Motif sequence only)
StPYL4	TF_motif_seq_0263	SORLIP1AT	58	-	GTGGA	(Motif sequence only)
StPYL4	TF_motif_seq_0263	SORLIP1AT	89	+	GGCAC	(Motif sequence only)
StPYL4	TF_motif_seq_0263	SORLIP1AT	110	-	GTGTC	(Motif sequence only)
StPYL4	TF_motif_seq_0263	SORLIP1AT	141	+	GCCAC	(Motif sequence only)
StPYL4	TF_motif_seq_0263	SORLIP1AT	162	+	GCCTC	(Motif sequence only)
StPYL4	TF_motif_seq_0263	SORLIP1AT	229	+	GTCAC	(Motif sequence only)
StPYL4	TF_motif_seq_0263	SORLIP1AT	490	+	GTCAC	(Motif sequence only)
StPYL4	TF_motif_seq_0263	SORLIP1AT	507	+	ACCAC	(Motif sequence only)
StPYL4	TF_motif_seq_0263	SORLIP1AT	522	+	GCCTC	(Motif sequence only)
StPYL4	TF_motif_seq_0263	SORLIP1AT	613	-	GTGGC	(Motif sequence only)
StPYL4	TF_motif_seq_0263	SORLIP1AT	1176	-	GTAGC	(Motif sequence only)
StPYL4	TF_motif_seq_0263	SORLIP1AT	1219	-	GTGGA	(Motif sequence only)
StPYL4	TF_motif_seq_0263	SORLIP1AT	1412	+	GCCAA	(Motif sequence only)
StPYL4	TF_motif_seq_0263	SORLIP1AT	1740	-	GTAGC	(Motif sequence only)
StPYL4	TF_motif_seq_0263	SORLIP1AT	1753	-	GTGGC	(Motif sequence only)
StPYL4	TF_motif_seq_0263	SORLIP1AT	1787	+	GCCAA	(Motif sequence only)
StPYL4	TF_motif_seq_0263	SORLIP1AT	1870	-	GTGGA	(Motif sequence only)
StPYL4	TF_motif_seq_0263	SORLIP1AT	1939	-	CTGGC	(Motif sequence only)
StPYL4	TF_motif_seq_0263	SORLIP1AT	1944	-	GTGGG	(Motif sequence only)
StPYL4	TF_motif_seq_0263	SORLIP1AT	1954	-	GGGGC	(Motif sequence only)
StPYL4	TF_motif_seq_0263	SORLIP1AT	1957	+	GCTAC	(Motif sequence only)
StPYL4	TF_motif_seq_0265	SORLIP2AT	31	+	GAGCC	(Motif sequence only)
StPYL4	TF_motif_seq_0265	SORLIP2AT	89	-	GGCAC	(Motif sequence only)
StPYL4	TF_motif_seq_0265	SORLIP2AT	552	-	GTCCC	(Motif sequence only)
StPYL4	TF_motif_seq_0265	SORLIP2AT	1110	-	TGCCC	(Motif sequence only)
StPYL4	TF_motif_seq_0265	SORLIP2AT	1381	+	GGGCA	(Motif sequence only)
StPYL4	TF_motif_seq_0265	SORLIP2AT	1410	+	GCGCC	(Motif sequence only)
StPYL4	TF_motif_seq_0265	SORLIP2AT	1653	+	GGACC	(Motif sequence only)
StPYL4	TF_motif_seq_0265	SORLIP2AT	1653	-	GGACC	(Motif sequence only)
StPYL4	TF_motif_seq_0265	SORLIP2AT	1954	+	GGGGC	(Motif sequence only)
StPYL4	TF_motif_seq_0265	SORLIP2AT	1955	+	GGGCT	(Motif sequence only)
StPYL4	TF_motif_seq_0268	ARR1AT	60	+	GGATT	(Motif sequence only)
StPYL4	TF_motif_seq_0268	ARR1AT	267	+	AGATT	(Motif sequence only)
StPYL4	TF_motif_seq_0268	ARR1AT	323	+	GGATT	(Motif sequence only)
StPYL4	TF_motif_seq_0268	ARR1AT	366	-	AATCC	(Motif sequence only)
StPYL4	TF_motif_seq_0268	ARR1AT	383	-	AATCA	(Motif sequence only)
StPYL4	TF_motif_seq_0268	ARR1AT	415	-	AATCA	(Motif sequence only)
StPYL4	TF_motif_seq_0268	ARR1AT	443	-	AATCA	(Motif sequence only)
StPYL4	TF_motif_seq_0268	ARR1AT	453	+	AGATT	(Motif sequence only)
StPYL4	TF_motif_seq_0268	ARR1AT	477	-	AATCA	(Motif sequence only)
StPYL4	TF_motif_seq_0268	ARR1AT	629	+	AGATT	(Motif sequence only)
StPYL4	TF_motif_seq_0268	ARR1AT	655	+	AGATT	(Motif sequence only)
StPYL4	TF_motif_seq_0268	ARR1AT	659	+	TGATT	(Motif sequence only)
StPYL4	TF_motif_seq_0268	ARR1AT	672	+	TGATT	(Motif sequence only)
StPYL4	TF_motif_seq_0268	ARR1AT	723	-	AATCT	(Motif sequence only)
StPYL4	TF_motif_seq_0268	ARR1AT	799	+	AGATT	(Motif sequence only)
StPYL4	TF_motif_seq_0268	ARR1AT	836	-	AATCT	(Motif sequence only)
StPYL4	TF_motif_seq_0268	ARR1AT	850	+	AGATT	(Motif sequence only)
StPYL4	TF_motif_seq_0268	ARR1AT	888	+	AGATT	(Motif sequence only)
StPYL4	TF_motif_seq_0268	ARR1AT	979	-	AATCA	(Motif sequence only)
StPYL4	TF_motif_seq_0268	ARR1AT	1004	-	AATCC	(Motif sequence only)
StPYL4	TF_motif_seq_0268	ARR1AT	1100	-	AATCT	(Motif sequence only)
StPYL4	TF_motif_seq_0268	ARR1AT	1221	+	GGATT	(Motif sequence only)
StPYL4	TF_motif_seq_0268	ARR1AT	1437	-	AATCT	(Motif sequence only)
StPYL4	TF_motif_seq_0268	ARR1AT	1450	-	AATCA	(Motif sequence only)
StPYL4	TF_motif_seq_0268	ARR1AT	1610	-	AATCA	(Motif sequence only)
StPYL4	TF_motif_seq_0268	ARR1AT	1632	+	CGATT	(Motif sequence only)
StPYL4	TF_motif_seq_0268	ARR1AT	1733	+	TGATT	(Motif sequence only)
StPYL4	TF_motif_seq_0275	WBOXATNPR1	1	+	TTGAG	(Motif sequence only)
StPYL4	TF_motif_seq_0275	WBOXATNPR1	16	-	GTCAG	(Motif sequence only)
StPYL4	TF_motif_seq_0275	WBOXATNPR1	53	-	GTAAA	(Motif sequence only)
StPYL4	TF_motif_seq_0275	WBOXATNPR1	115	+	TTGAA	(Motif sequence only)
StPYL4	TF_motif_seq_0275	WBOXATNPR1	155	-	CTCAA	(Motif sequence only)
StPYL4	TF_motif_seq_0275	WBOXATNPR1	194	-	GTGAA	(Motif sequence only)
StPYL4	TF_motif_seq_0275	WBOXATNPR1	215	-	TTCAA	(Motif sequence only)
StPYL4	TF_motif_seq_0275	WBOXATNPR1	227	+	TTGTC	(Motif sequence only)
StPYL4	TF_motif_seq_0275	WBOXATNPR1	229	-	GTCAC	(Motif sequence only)
StPYL4	TF_motif_seq_0275	WBOXATNPR1	272	+	TTAAC	(Motif sequence only)
StPYL4	TF_motif_seq_0275	WBOXATNPR1	328	+	TTCAC	(Motif sequence only)
StPYL4	TF_motif_seq_0275	WBOXATNPR1	338	-	TTCAA	(Motif sequence only)
StPYL4	TF_motif_seq_0275	WBOXATNPR1	350	-	TTCAA	(Motif sequence only)
StPYL4	TF_motif_seq_0275	WBOXATNPR1	384	-	ATCAA	(Motif sequence only)
StPYL4	TF_motif_seq_0275	WBOXATNPR1	416	-	ATCAA	(Motif sequence only)
StPYL4	TF_motif_seq_0275	WBOXATNPR1	444	-	ATCAA	(Motif sequence only)
StPYL4	TF_motif_seq_0275	WBOXATNPR1	469	-	GTCAA	(Motif sequence only)
StPYL4	TF_motif_seq_0275	WBOXATNPR1	478	-	ATCAA	(Motif sequence only)
StPYL4	TF_motif_seq_0275	WBOXATNPR1	490	-	GTCAC	(Motif sequence only)
StPYL4	TF_motif_seq_0275	WBOXATNPR1	513	-	CTCAA	(Motif sequence only)
StPYL4	TF_motif_seq_0275	WBOXATNPR1	520	+	TTGCC	(Motif sequence only)
StPYL4	TF_motif_seq_0275	WBOXATNPR1	539	-	GTCAA	(Motif sequence only)
StPYL4	TF_motif_seq_0275	WBOXATNPR1	585	+	TTGAT	(Motif sequence only)
StPYL4	TF_motif_seq_0275	WBOXATNPR1	651	-	GTGAA	(Motif sequence only)
StPYL4	TF_motif_seq_0275	WBOXATNPR1	658	+	TTGAT	(Motif sequence only)
StPYL4	TF_motif_seq_0275	WBOXATNPR1	668	+	TTGAT	(Motif sequence only)
StPYL4	TF_motif_seq_0275	WBOXATNPR1	691	-	CTCAA	(Motif sequence only)
StPYL4	TF_motif_seq_0275	WBOXATNPR1	711	-	CTCAA	(Motif sequence only)
StPYL4	TF_motif_seq_0275	WBOXATNPR1	749	+	TTAAC	(Motif sequence only)
StPYL4	TF_motif_seq_0275	WBOXATNPR1	754	-	TTCAA	(Motif sequence only)
StPYL4	TF_motif_seq_0275	WBOXATNPR1	759	+	TTGAC	(Motif sequence only)
StPYL4	TF_motif_seq_0275	WBOXATNPR1	761	-	GACAA	(Motif sequence only)
StPYL4	TF_motif_seq_0275	WBOXATNPR1	810	+	TTGTC	(Motif sequence only)
StPYL4	TF_motif_seq_0275	WBOXATNPR1	832	+	TTGAA	(Motif sequence only)
StPYL4	TF_motif_seq_0275	WBOXATNPR1	883	+	TTCAC	(Motif sequence only)
StPYL4	TF_motif_seq_0275	WBOXATNPR1	891	+	TTTAC	(Motif sequence only)
StPYL4	TF_motif_seq_0275	WBOXATNPR1	967	+	TTCAC	(Motif sequence only)
StPYL4	TF_motif_seq_0275	WBOXATNPR1	980	-	ATCAA	(Motif sequence only)
StPYL4	TF_motif_seq_0275	WBOXATNPR1	1010	-	GTGAA	(Motif sequence only)
StPYL4	TF_motif_seq_0275	WBOXATNPR1	1044	-	TTCAA	(Motif sequence only)
StPYL4	TF_motif_seq_0275	WBOXATNPR1	1052	-	TTCAA	(Motif sequence only)
StPYL4	TF_motif_seq_0275	WBOXATNPR1	1064	-	ATCAA	(Motif sequence only)
StPYL4	TF_motif_seq_0275	WBOXATNPR1	1074	+	TTGAC	(Motif sequence only)
StPYL4	TF_motif_seq_0275	WBOXATNPR1	1123	+	TTGAC	(Motif sequence only)
StPYL4	TF_motif_seq_0275	WBOXATNPR1	1266	-	TTCAA	(Motif sequence only)
StPYL4	TF_motif_seq_0275	WBOXATNPR1	1290	-	ATCAA	(Motif sequence only)
StPYL4	TF_motif_seq_0275	WBOXATNPR1	1297	-	GTCAT	(Motif sequence only)
StPYL4	TF_motif_seq_0275	WBOXATNPR1	1303	+	TTTAC	(Motif sequence only)
StPYL4	TF_motif_seq_0275	WBOXATNPR1	1364	+	TTGAT	(Motif sequence only)
StPYL4	TF_motif_seq_0275	WBOXATNPR1	1412	-	GCCAA	(Motif sequence only)
StPYL4	TF_motif_seq_0275	WBOXATNPR1	1443	-	ATCAA	(Motif sequence only)
StPYL4	TF_motif_seq_0275	WBOXATNPR1	1451	-	ATCAA	(Motif sequence only)
StPYL4	TF_motif_seq_0275	WBOXATNPR1	1460	-	CTCAA	(Motif sequence only)
StPYL4	TF_motif_seq_0275	WBOXATNPR1	1512	-	TTCAA	(Motif sequence only)
StPYL4	TF_motif_seq_0275	WBOXATNPR1	1551	-	TTCAA	(Motif sequence only)
StPYL4	TF_motif_seq_0275	WBOXATNPR1	1580	-	GTCAA	(Motif sequence only)
StPYL4	TF_motif_seq_0275	WBOXATNPR1	1611	-	ATCAA	(Motif sequence only)
StPYL4	TF_motif_seq_0275	WBOXATNPR1	1684	-	GTTAA	(Motif sequence only)
StPYL4	TF_motif_seq_0275	WBOXATNPR1	1685	+	TTAAC	(Motif sequence only)
StPYL4	TF_motif_seq_0275	WBOXATNPR1	1710	-	GACAA	(Motif sequence only)
StPYL4	TF_motif_seq_0275	WBOXATNPR1	1746	-	GTCAA	(Motif sequence only)
StPYL4	TF_motif_seq_0275	WBOXATNPR1	1787	-	GCCAA	(Motif sequence only)
StPYL4	TF_motif_seq_0275	WBOXATNPR1	1795	-	GTCAT	(Motif sequence only)
StPYL4	TF_motif_seq_0275	WBOXATNPR1	1800	+	TTGAT	(Motif sequence only)
StPYL4	TF_motif_seq_0275	WBOXATNPR1	1806	-	ATCAA	(Motif sequence only)
StPYL4	TF_motif_seq_0275	WBOXATNPR1	1826	+	TTCAC	(Motif sequence only)
StPYL4	TF_motif_seq_0275	WBOXATNPR1	1858	-	GTGAA	(Motif sequence only)
StPYL4	TF_motif_seq_0275	WBOXATNPR1	1865	-	GTCAG	(Motif sequence only)
StPYL4	TF_motif_seq_0275	WBOXATNPR1	1876	-	TTCAA	(Motif sequence only)
StPYL4	TF_motif_seq_0275	WBOXATNPR1	1891	-	TTCAA	(Motif sequence only)
StPYL4	TF_motif_seq_0275	WBOXATNPR1	1911	+	TAGAC	(Motif sequence only)
StPYL4	TF_motif_seq_0275	WBOXATNPR1	1913	-	GACAA	(Motif sequence only)
StPYL4	TF_motif_seq_0275	WBOXATNPR1	1932	-	ATCAA	(Motif sequence only)
StPYL4	TF_motif_seq_0275	WBOXATNPR1	1962	-	ATCAA	(Motif sequence only)
StPYL4	TF_motif_seq_0275	WBOXATNPR1	1977	-	GTCAA	(Motif sequence only)
StPYL4	TF_motif_seq_0288	PREATPRODH	77	-	aTGAGT	(Motif sequence only)
StPYL4	TF_motif_seq_0288	PREATPRODH	345	-	aTGAGT	(Motif sequence only)
StPYL4	TF_motif_seq_0288	PREATPRODH	1762	-	aTGAGT	(Motif sequence only)
StPYL4	TF_motif_seq_0290	TBOXATGAPB	1501	-	cAAAGT	(Motif sequence only)
StPYL4	TF_motif_seq_0317	IBOX	1440	-	cTTATC	(Motif sequence only)
StPYL4	TF_motif_seq_0317	IBOX	1925	+	GATAAg	(Motif sequence only)
StPYL4	TF_motif_seq_0321	GT1CONSENSUS	52	+	GGTAAa	(Motif sequence only)
StPYL4	TF_motif_seq_0321	GT1CONSENSUS	188	+	GAAAAa	(Motif sequence only)
StPYL4	TF_motif_seq_0321	GT1CONSENSUS	237	-	tTTTTC	(Motif sequence only)
StPYL4	TF_motif_seq_0321	GT1CONSENSUS	238	-	tTTTCC	(Motif sequence only)
StPYL4	TF_motif_seq_0321	GT1CONSENSUS	251	+	GAAAAa	(Motif sequence only)
StPYL4	TF_motif_seq_0321	GT1CONSENSUS	325	-	aTTTTC	(Motif sequence only)
StPYL4	TF_motif_seq_0321	GT1CONSENSUS	363	+	GAAAAt	(Motif sequence only)
StPYL4	TF_motif_seq_0321	GT1CONSENSUS	392	-	tTTTTC	(Motif sequence only)
StPYL4	TF_motif_seq_0321	GT1CONSENSUS	496	+	GAAAAt	(Motif sequence only)
StPYL4	TF_motif_seq_0321	GT1CONSENSUS	1137	+	GAAAAt	(Motif sequence only)
StPYL4	TF_motif_seq_0321	GT1CONSENSUS	1240	+	GAAAAt	(Motif sequence only)
StPYL4	TF_motif_seq_0321	GT1CONSENSUS	1259	+	GGAAAt	(Motif sequence only)
StPYL4	TF_motif_seq_0321	GT1CONSENSUS	1275	+	GGAAAt	(Motif sequence only)
StPYL4	TF_motif_seq_0321	GT1CONSENSUS	1351	+	GAAAAt	(Motif sequence only)
StPYL4	TF_motif_seq_0321	GT1CONSENSUS	1398	+	GAAAAa	(Motif sequence only)
StPYL4	TF_motif_seq_0321	GT1CONSENSUS	1535	+	GAAAAt	(Motif sequence only)
StPYL4	TF_motif_seq_0323	RHERPATEXPA7	90	+	GCACGa	(Motif sequence only)
StPYL4	TF_motif_seq_0334	SITEIIATCYTC	1380	+	TGGGCa	(Motif sequence only)
StPYL4	TF_motif_seq_0336	SREATMSD	1924	-	gGATAA	(Motif sequence only)
StPYL4	TF_motif_seq_0341	MYB1AT	334	-	TGGTTt	(Motif sequence only)
StPYL4	TF_motif_seq_0341	MYB1AT	505	+	gAACCA	(Motif sequence only)
StPYL4	TF_motif_seq_0341	MYB1AT	620	+	aAACCA	(Motif sequence only)
StPYL4	TF_motif_seq_0341	MYB1AT	1584	+	aAACCA	(Motif sequence only)
StPYL4	TF_motif_seq_0341	MYB1AT	1903	+	cAACCA	(Motif sequence only)
StPYL4	TF_motif_seq_0342	MYB2CONSENSUSAT	157	+	cAACTG	(Motif sequence only)
StPYL4	TF_motif_seq_0342	MYB2CONSENSUSAT	646	-	CAGTTg	(Motif sequence only)
StPYL4	TF_motif_seq_0342	MYB2CONSENSUSAT	901	+	cAACTG	(Motif sequence only)
StPYL4	TF_motif_seq_0342	MYB2CONSENSUSAT	924	+	tAACTG	(Motif sequence only)
StPYL4	TF_motif_seq_0342	MYB2CONSENSUSAT	1389	-	CAGTTa	(Motif sequence only)
StPYL4	TF_motif_seq_0343	ANAERO1CONSENSUS	299	+	AAACAag	(Motif sequence only)
StPYL4	TF_motif_seq_0343	ANAERO1CONSENSUS	424	+	AAACAaa	(Motif sequence only)
StPYL4	TF_motif_seq_0343	ANAERO1CONSENSUS	824	-	ctTGTTT	(Motif sequence only)
StPYL4	TF_motif_seq_0343	ANAERO1CONSENSUS	938	-	ttTGTTT	(Motif sequence only)
StPYL4	TF_motif_seq_0343	ANAERO1CONSENSUS	973	+	AAACAta	(Motif sequence only)
StPYL4	TF_motif_seq_0343	ANAERO1CONSENSUS	1067	+	AAACAac	(Motif sequence only)
StPYL4	TF_motif_seq_0343	ANAERO1CONSENSUS	1206	-	ttTGTTT	(Motif sequence only)
StPYL4	TF_motif_seq_0343	ANAERO1CONSENSUS	1498	+	AAACAaa	(Motif sequence only)
StPYL4	TF_motif_seq_0343	ANAERO1CONSENSUS	1661	+	AAACAga	(Motif sequence only)
StPYL4	TF_motif_seq_0353	ACGTABREMOTIFA2OSEM	97	+	ACGTGtt	(Motif sequence only)
StPYL4	TF_motif_seq_0354	GADOWNAT	97	+	ACGTGtt	(Motif sequence only)
StPYL4	TF_motif_seq_0363	LEAFYATAG	1413	+	CCAATga	(Motif sequence only)
StPYL4	TF_motif_seq_0369	SORLIP5AT	509	-	caCACTC	(Motif sequence only)
StPYL4	TF_motif_seq_0377	GAREAT	98	-	cgTGTTA	(Motif sequence only)
StPYL4	TF_motif_seq_0377	GAREAT	1686	+	TAACAat	(Motif sequence only)
StPYL4	TF_motif_seq_0390	ANAERO3CONSENSUS	668	-	ttGATGA	(Motif sequence only)
StPYL4	TF_motif_seq_0390	ANAERO3CONSENSUS	1062	+	TCATCaa	(Motif sequence only)
StPYL4	TF_motif_seq_0390	ANAERO3CONSENSUS	1729	-	gaGATGA	(Motif sequence only)
StPYL4	TF_motif_seq_0390	ANAERO3CONSENSUS	1804	+	TCATCaa	(Motif sequence only)
StPYL4	TF_motif_seq_0390	ANAERO3CONSENSUS	1983	-	ggGATGA	(Motif sequence only)
StPYL4	TF_motif_seq_0399	WBBOXPCWRKY1	349	-	gtTCAAA	(Motif sequence only)
StPYL4	TF_motif_seq_0399	WBBOXPCWRKY1	383	-	aaTCAAA	(Motif sequence only)
StPYL4	TF_motif_seq_0399	WBBOXPCWRKY1	443	-	aaTCAAA	(Motif sequence only)
StPYL4	TF_motif_seq_0399	WBBOXPCWRKY1	477	-	aaTCAAA	(Motif sequence only)
StPYL4	TF_motif_seq_0399	WBBOXPCWRKY1	512	-	acTCAAA	(Motif sequence only)
StPYL4	TF_motif_seq_0399	WBBOXPCWRKY1	538	-	agTCAAA	(Motif sequence only)
StPYL4	TF_motif_seq_0399	WBBOXPCWRKY1	1122	+	TTTGAct	(Motif sequence only)
StPYL4	TF_motif_seq_0399	WBBOXPCWRKY1	1450	-	aaTCAAA	(Motif sequence only)
StPYL4	TF_motif_seq_0399	WBBOXPCWRKY1	1579	-	tgTCAAA	(Motif sequence only)
StPYL4	TF_motif_seq_0399	WBBOXPCWRKY1	1610	-	aaTCAAA	(Motif sequence only)
StPYL4	TF_motif_seq_0399	WBBOXPCWRKY1	1745	-	agTCAAA	(Motif sequence only)
StPYL4	TF_motif_seq_0399	WBBOXPCWRKY1	1799	+	TTTGAtc	(Motif sequence only)
StPYL4	TF_motif_seq_0403	CCA1ATLHCB1	267	-	AGATTtta	(Motif sequence only)
StPYL4	TF_motif_seq_0403	CCA1ATLHCB1	655	-	AGATTgat	(Motif sequence only)
StPYL4	TF_motif_seq_0403	CCA1ATLHCB1	799	-	AGATTgct	(Motif sequence only)
StPYL4	TF_motif_seq_0403	CCA1ATLHCB1	1097	+	aaaAATCT	(Motif sequence only)
StPYL4	TF_motif_seq_0404	XYLAT	241	-	tccTTTGT	(Motif sequence only)
StPYL4	TF_motif_seq_0404	XYLAT	426	+	ACAAAaaa	(Motif sequence only)
StPYL4	TF_motif_seq_0404	XYLAT	765	+	ACAAAtaa	(Motif sequence only)
StPYL4	TF_motif_seq_0404	XYLAT	1500	+	ACAAAgta	(Motif sequence only)
StPYL4	TF_motif_seq_0404	XYLAT	1672	+	ACAAAgaa	(Motif sequence only)
StPYL4	TF_motif_seq_0416	PROXBBNNAPA	1066	+	CAAACaac	(Motif sequence only)
StPYL4	TF_motif_seq_0423	UPRMOTIFIAT	1940	-	tggCGTGG	(Motif sequence only)
StPYL4	TF_motif_seq_0434	P1BS	117	+	GAATAaac	(Motif sequence only)
StPYL4	TF_motif_seq_0434	P1BS	169	-	gctTATAC	(Motif sequence only)
StPYL4	TF_motif_seq_0434	P1BS	586	-	tgaTATGC	(Motif sequence only)
StPYL4	TF_motif_seq_0434	P1BS	713	-	caaTATTC	(Motif sequence only)
StPYL4	TF_motif_seq_0434	P1BS	929	+	GTATAtat	(Motif sequence only)
StPYL4	TF_motif_seq_0434	P1BS	1057	+	GCATAtca	(Motif sequence only)
StPYL4	TF_motif_seq_0434	P1BS	1261	-	aaaTATTC	(Motif sequence only)
StPYL4	TF_motif_seq_0434	P1BS	1281	+	GAATAtta	(Motif sequence only)
StPYL4	TF_motif_seq_0434	P1BS	1383	+	GCATAtca	(Motif sequence only)
StPYL4	TF_motif_seq_0434	P1BS	1620	-	ttaTATAC	(Motif sequence only)
StPYL4	TF_motif_seq_0440	MYBPLANT	969	+	cACCAAac	(Motif sequence only)
StPYL4	TF_motif_seq_0445	L1BOXATPDF1	547	+	TAAATgtc	(Motif sequence only)
StPYL4	TF_motif_seq_0445	L1BOXATPDF1	721	+	TAAATcta	(Motif sequence only)
StPYL4	TF_motif_seq_0445	L1BOXATPDF1	1508	+	TAAATtca	(Motif sequence only)
StPYL4	TF_motif_seq_0450	PALINDROMICCBOXGM	12	+	AGACGtca	(Motif sequence only)
StPYL4	TF_motif_seq_0450	PALINDROMICCBOXGM	12	-	agaCGTCA	(Motif sequence only)
StPYL4	TF_motif_seq_0450	PALINDROMICCBOXGM	750	-	taaCTTCA	(Motif sequence only)
StPYL4	TF_motif_seq_0450	PALINDROMICCBOXGM	760	+	TGACAaca	(Motif sequence only)
StPYL4	TF_motif_seq_0450	PALINDROMICCBOXGM	1040	-	ttaCTTCA	(Motif sequence only)
StPYL4	TF_motif_seq_0450	PALINDROMICCBOXGM	1075	+	TGACTgca	(Motif sequence only)
StPYL4	TF_motif_seq_0450	PALINDROMICCBOXGM	1124	+	TGACTtct	(Motif sequence only)
StPYL4	TF_motif_seq_0450	PALINDROMICCBOXGM	1576	-	agaTGTCA	(Motif sequence only)
StPYL4	TF_motif_seq_0458	E2FCONSENSUS	519	+	tTTGCCtc	(Motif sequence only)
StPYL4	TF_motif_seq_0458	E2FCONSENSUS	1410	-	gcGCCAAt	(Motif sequence only)
StPYL4	TF_motif_seq_0506	SORLREP3AT	928	+	TGTATatat	(Motif sequence only)
StPYL5	TF_motif_seq_0009	LS7ATPR1	24	+	ACGTCagcga	(Motif sequence only)
StPYL5	TF_motif_seq_0009	LS7ATPR1	107	+	ACGTGttata	(Motif sequence only)
StPYL5	TF_motif_seq_0009	LS7ATPR1	498	+	ATGTCacaga	(Motif sequence only)
StPYL5	TF_motif_seq_0009	LS7ATPR1	954	-	tatagGATGT	(Motif sequence only)
StPYL5	TF_motif_seq_0009	LS7ATPR1	1960	+	ACATCaaaga	(Motif sequence only)
StPYL5	TF_motif_seq_0024	JASE1ATOPR1	25	+	CGTCAgcgaa	(Motif sequence only)
StPYL5	TF_motif_seq_0027	CARGCW8GAT	362	+	CAAATttaag	(Motif sequence only)
StPYL5	TF_motif_seq_0027	CARGCW8GAT	362	-	caaatTTAAG	(Motif sequence only)
StPYL5	TF_motif_seq_0027	CARGCW8GAT	1477	+	CTTAAtaaag	(Motif sequence only)
StPYL5	TF_motif_seq_0027	CARGCW8GAT	1477	-	cttaaTAAAG	(Motif sequence only)
StPYL5	TF_motif_seq_0029	ACEATCHS	115	-	tatatGTGTC	(Motif sequence only)
StPYL5	TF_motif_seq_0052	LS5ATPR1	873	-	gttatGTAGA	(Motif sequence only)
StPYL5	TF_motif_seq_0052	LS5ATPR1	1573	-	cagaaGTAGA	(Motif sequence only)
StPYL5	TF_motif_seq_0053	SORLREP5AT	426	-	atcaaTGCAA	(Motif sequence only)
StPYL5	TF_motif_seq_0053	SORLREP5AT	1150	-	aatttTGCAA	(Motif sequence only)
StPYL5	TF_motif_seq_0053	SORLREP5AT	1820	+	TTGCAtttca	(Motif sequence only)
StPYL5	TF_motif_seq_0060	UPRE1AT	1418	-	cttgcgCCAAT	(Motif sequence only)
StPYL5	TF_motif_seq_0120	JASE2ATOPR1	204	-	gtgaagcaGTATG	(Motif sequence only)
StPYL5	TF_motif_seq_0168	AGAMOUSATCONSENSUS	249	+	TTTCCtttgtaagaaa	(Motif sequence only)
StPYL5	TF_motif_seq_0183	AGL1ATCONSENSUS	248	-	tTTTCCtttgtaagaaaa	(Motif sequence only)
StPYL5	TF_motif_seq_0248	MYBCOREATCYCB1	8	-	ACGTT	(Motif sequence only)
StPYL5	TF_motif_seq_0248	MYBCOREATCYCB1	96	+	AAAGG	(Motif sequence only)
StPYL5	TF_motif_seq_0248	MYBCOREATCYCB1	132	+	AACGA	(Motif sequence only)
StPYL5	TF_motif_seq_0248	MYBCOREATCYCB1	168	+	AACTG	(Motif sequence only)
StPYL5	TF_motif_seq_0248	MYBCOREATCYCB1	233	-	CCTTT	(Motif sequence only)
StPYL5	TF_motif_seq_0248	MYBCOREATCYCB1	245	-	CCCTT	(Motif sequence only)
StPYL5	TF_motif_seq_0248	MYBCOREATCYCB1	246	-	CCTTT	(Motif sequence only)
StPYL5	TF_motif_seq_0248	MYBCOREATCYCB1	252	-	CCTTT	(Motif sequence only)
StPYL5	TF_motif_seq_0248	MYBCOREATCYCB1	265	+	AACAG	(Motif sequence only)
StPYL5	TF_motif_seq_0248	MYBCOREATCYCB1	417	+	AACAG	(Motif sequence only)
StPYL5	TF_motif_seq_0248	MYBCOREATCYCB1	482	+	AACAG	(Motif sequence only)
StPYL5	TF_motif_seq_0248	MYBCOREATCYCB1	656	-	CAGTT	(Motif sequence only)
StPYL5	TF_motif_seq_0248	MYBCOREATCYCB1	912	+	AACTG	(Motif sequence only)
StPYL5	TF_motif_seq_0248	MYBCOREATCYCB1	935	+	AACTG	(Motif sequence only)
StPYL5	TF_motif_seq_0248	MYBCOREATCYCB1	1267	+	AATGG	(Motif sequence only)
StPYL5	TF_motif_seq_0248	MYBCOREATCYCB1	1283	+	AAAGG	(Motif sequence only)
StPYL5	TF_motif_seq_0248	MYBCOREATCYCB1	1400	-	CAGTT	(Motif sequence only)
StPYL5	TF_motif_seq_0248	MYBCOREATCYCB1	1642	-	CCGAT	(Motif sequence only)
StPYL5	TF_motif_seq_0248	MYBCOREATCYCB1	1673	+	AACAG	(Motif sequence only)
StPYL5	TF_motif_seq_0248	MYBCOREATCYCB1	1717	+	AAAGG	(Motif sequence only)
StPYL5	TF_motif_seq_0248	MYBCOREATCYCB1	1810	+	AACGT	(Motif sequence only)
StPYL5	TF_motif_seq_0248	MYBCOREATCYCB1	1980	+	AAGGG	(Motif sequence only)
StPYL5	TF_motif_seq_0248	MYBCOREATCYCB1	1990	+	AACTG	(Motif sequence only)
StPYL5	TF_motif_seq_0249	ABRELATERD1	7	-	CACGT	(Motif sequence only)
StPYL5	TF_motif_seq_0249	ABRELATERD1	8	+	ACGTT	(Motif sequence only)
StPYL5	TF_motif_seq_0249	ABRELATERD1	23	-	GACGT	(Motif sequence only)
StPYL5	TF_motif_seq_0249	ABRELATERD1	24	+	ACGTC	(Motif sequence only)
StPYL5	TF_motif_seq_0249	ABRELATERD1	66	+	AAGTG	(Motif sequence only)
StPYL5	TF_motif_seq_0249	ABRELATERD1	81	+	AAGTG	(Motif sequence only)
StPYL5	TF_motif_seq_0249	ABRELATERD1	101	-	CACGA	(Motif sequence only)
StPYL5	TF_motif_seq_0249	ABRELATERD1	102	+	ACGAG	(Motif sequence only)
StPYL5	TF_motif_seq_0249	ABRELATERD1	106	-	GACGT	(Motif sequence only)
StPYL5	TF_motif_seq_0249	ABRELATERD1	107	+	ACGTG	(Motif sequence only)
StPYL5	TF_motif_seq_0249	ABRELATERD1	118	+	ATGTG	(Motif sequence only)
StPYL5	TF_motif_seq_0249	ABRELATERD1	202	+	AAGTG	(Motif sequence only)
StPYL5	TF_motif_seq_0249	ABRELATERD1	227	-	CAAGT	(Motif sequence only)
StPYL5	TF_motif_seq_0249	ABRELATERD1	340	-	CACTT	(Motif sequence only)
StPYL5	TF_motif_seq_0249	ABRELATERD1	341	+	ACTTG	(Motif sequence only)
StPYL5	TF_motif_seq_0249	ABRELATERD1	473	+	ATGTG	(Motif sequence only)
StPYL5	TF_motif_seq_0249	ABRELATERD1	616	+	ATGTG	(Motif sequence only)
StPYL5	TF_motif_seq_0249	ABRELATERD1	783	+	ACCTG	(Motif sequence only)
StPYL5	TF_motif_seq_0249	ABRELATERD1	884	+	ACATG	(Motif sequence only)
StPYL5	TF_motif_seq_0249	ABRELATERD1	885	-	CATGT	(Motif sequence only)
StPYL5	TF_motif_seq_0249	ABRELATERD1	895	-	CACAT	(Motif sequence only)
StPYL5	TF_motif_seq_0249	ABRELATERD1	992	-	CAAGT	(Motif sequence only)
StPYL5	TF_motif_seq_0249	ABRELATERD1	998	-	CATGT	(Motif sequence only)
StPYL5	TF_motif_seq_0249	ABRELATERD1	999	+	ATGTG	(Motif sequence only)
StPYL5	TF_motif_seq_0249	ABRELATERD1	1005	+	AAGTG	(Motif sequence only)
StPYL5	TF_motif_seq_0249	ABRELATERD1	1082	+	ACTTG	(Motif sequence only)
StPYL5	TF_motif_seq_0249	ABRELATERD1	1101	-	CACAT	(Motif sequence only)
StPYL5	TF_motif_seq_0249	ABRELATERD1	1405	+	ACATG	(Motif sequence only)
StPYL5	TF_motif_seq_0249	ABRELATERD1	1417	+	ACTTG	(Motif sequence only)
StPYL5	TF_motif_seq_0249	ABRELATERD1	1737	-	CTCGT	(Motif sequence only)
StPYL5	TF_motif_seq_0249	ABRELATERD1	1751	+	AAGTG	(Motif sequence only)
StPYL5	TF_motif_seq_0249	ABRELATERD1	1792	-	CAAGT	(Motif sequence only)
StPYL5	TF_motif_seq_0249	ABRELATERD1	1810	-	AACGT	(Motif sequence only)
StPYL5	TF_motif_seq_0249	ABRELATERD1	1811	+	ACGTA	(Motif sequence only)
StPYL5	TF_motif_seq_0249	ABRELATERD1	1817	-	CACTT	(Motif sequence only)
StPYL5	TF_motif_seq_0249	ABRELATERD1	1818	+	ACTTG	(Motif sequence only)
StPYL5	TF_motif_seq_0249	ABRELATERD1	1828	-	CACCT	(Motif sequence only)
StPYL5	TF_motif_seq_0249	ABRELATERD1	1856	+	AAGTG	(Motif sequence only)
StPYL5	TF_motif_seq_0249	ABRELATERD1	1867	-	CAGGT	(Motif sequence only)
StPYL5	TF_motif_seq_0249	ABRELATERD1	1868	+	AGGTG	(Motif sequence only)
StPYL5	TF_motif_seq_0249	ABRELATERD1	1882	+	ATGTG	(Motif sequence only)
StPYL5	TF_motif_seq_0249	ABRELATERD1	1942	+	GCGTG	(Motif sequence only)
StPYL5	TF_motif_seq_0249	ABRELATERD1	1995	-	CACAT	(Motif sequence only)
StPYL5	TF_motif_seq_0261	SURECOREATSULTR11	13	+	GAGAA	(Motif sequence only)
StPYL5	TF_motif_seq_0261	SURECOREATSULTR11	21	+	GAGAC	(Motif sequence only)
StPYL5	TF_motif_seq_0261	SURECOREATSULTR11	41	+	GAGCC	(Motif sequence only)
StPYL5	TF_motif_seq_0261	SURECOREATSULTR11	77	+	GAGAA	(Motif sequence only)
StPYL5	TF_motif_seq_0261	SURECOREATSULTR11	104	+	GAGAC	(Motif sequence only)
StPYL5	TF_motif_seq_0261	SURECOREATSULTR11	120	-	GTGTC	(Motif sequence only)
StPYL5	TF_motif_seq_0261	SURECOREATSULTR11	122	-	GTCTT	(Motif sequence only)
StPYL5	TF_motif_seq_0261	SURECOREATSULTR11	146	+	GAGAT	(Motif sequence only)
StPYL5	TF_motif_seq_0261	SURECOREATSULTR11	172	-	GCCTC	(Motif sequence only)
StPYL5	TF_motif_seq_0261	SURECOREATSULTR11	194	+	GAGAG	(Motif sequence only)
StPYL5	TF_motif_seq_0261	SURECOREATSULTR11	196	+	GAGAA	(Motif sequence only)
StPYL5	TF_motif_seq_0261	SURECOREATSULTR11	239	-	GTCAC	(Motif sequence only)
StPYL5	TF_motif_seq_0261	SURECOREATSULTR11	315	+	GAGAA	(Motif sequence only)
StPYL5	TF_motif_seq_0261	SURECOREATSULTR11	346	-	GTTTC	(Motif sequence only)
StPYL5	TF_motif_seq_0261	SURECOREATSULTR11	371	+	GAGAA	(Motif sequence only)
StPYL5	TF_motif_seq_0261	SURECOREATSULTR11	500	-	GTCAC	(Motif sequence only)
StPYL5	TF_motif_seq_0261	SURECOREATSULTR11	532	-	GCCTC	(Motif sequence only)
StPYL5	TF_motif_seq_0261	SURECOREATSULTR11	562	-	GTCCC	(Motif sequence only)
StPYL5	TF_motif_seq_0261	SURECOREATSULTR11	613	+	GAGAT	(Motif sequence only)
StPYL5	TF_motif_seq_0261	SURECOREATSULTR11	629	+	GAAAC	(Motif sequence only)
StPYL5	TF_motif_seq_0261	SURECOREATSULTR11	636	+	GAGAG	(Motif sequence only)
StPYL5	TF_motif_seq_0261	SURECOREATSULTR11	638	+	GAGAT	(Motif sequence only)
StPYL5	TF_motif_seq_0261	SURECOREATSULTR11	652	+	AAGAC	(Motif sequence only)
StPYL5	TF_motif_seq_0261	SURECOREATSULTR11	661	+	GAGAA	(Motif sequence only)
StPYL5	TF_motif_seq_0261	SURECOREATSULTR11	822	-	GTCTT	(Motif sequence only)
StPYL5	TF_motif_seq_0261	SURECOREATSULTR11	828	+	GAGAT	(Motif sequence only)
StPYL5	TF_motif_seq_0261	SURECOREATSULTR11	837	-	GTTTC	(Motif sequence only)
StPYL5	TF_motif_seq_0261	SURECOREATSULTR11	859	+	GAGAT	(Motif sequence only)
StPYL5	TF_motif_seq_0261	SURECOREATSULTR11	881	+	GAAAC	(Motif sequence only)
StPYL5	TF_motif_seq_0261	SURECOREATSULTR11	888	-	GTCTC	(Motif sequence only)
StPYL5	TF_motif_seq_0261	SURECOREATSULTR11	1033	+	GAGAA	(Motif sequence only)
StPYL5	TF_motif_seq_0261	SURECOREATSULTR11	1201	-	TTCTC	(Motif sequence only)
StPYL5	TF_motif_seq_0261	SURECOREATSULTR11	1435	-	TTCTC	(Motif sequence only)
StPYL5	TF_motif_seq_0261	SURECOREATSULTR11	1733	-	GTATC	(Motif sequence only)
StPYL5	TF_motif_seq_0261	SURECOREATSULTR11	1735	-	ATCTC	(Motif sequence only)
StPYL5	TF_motif_seq_0261	SURECOREATSULTR11	1813	-	GTATC	(Motif sequence only)
StPYL5	TF_motif_seq_0261	SURECOREATSULTR11	1886	+	GAGAA	(Motif sequence only)
StPYL5	TF_motif_seq_0261	SURECOREATSULTR11	1894	+	AAGAC	(Motif sequence only)
StPYL5	TF_motif_seq_0261	SURECOREATSULTR11	1911	+	TAGAC	(Motif sequence only)
StPYL5	TF_motif_seq_0261	SURECOREATSULTR11	1935	+	AAGAC	(Motif sequence only)
StPYL5	TF_motif_seq_0261	SURECOREATSULTR11	1988	+	GAAAC	(Motif sequence only)
StPYL5	TF_motif_seq_0263	SORLIP1AT	43	+	GCCAT	(Motif sequence only)
StPYL5	TF_motif_seq_0263	SORLIP1AT	46	-	ATGGC	(Motif sequence only)
StPYL5	TF_motif_seq_0263	SORLIP1AT	68	-	GTGGA	(Motif sequence only)
StPYL5	TF_motif_seq_0263	SORLIP1AT	99	+	GGCAC	(Motif sequence only)
StPYL5	TF_motif_seq_0263	SORLIP1AT	120	-	GTGTC	(Motif sequence only)
StPYL5	TF_motif_seq_0263	SORLIP1AT	151	+	GCCAC	(Motif sequence only)
StPYL5	TF_motif_seq_0263	SORLIP1AT	172	+	GCCTC	(Motif sequence only)
StPYL5	TF_motif_seq_0263	SORLIP1AT	239	+	GTCAC	(Motif sequence only)
StPYL5	TF_motif_seq_0263	SORLIP1AT	500	+	GTCAC	(Motif sequence only)
StPYL5	TF_motif_seq_0263	SORLIP1AT	517	+	ACCAC	(Motif sequence only)
StPYL5	TF_motif_seq_0263	SORLIP1AT	532	+	GCCTC	(Motif sequence only)
StPYL5	TF_motif_seq_0263	SORLIP1AT	623	-	GTGCC	(Motif sequence only)
StPYL5	TF_motif_seq_0263	SORLIP1AT	1186	-	GTAGC	(Motif sequence only)
StPYL5	TF_motif_seq_0263	SORLIP1AT	1230	-	GTGGA	(Motif sequence only)
StPYL5	TF_motif_seq_0263	SORLIP1AT	1423	+	GCCAA	(Motif sequence only)
StPYL5	TF_motif_seq_0263	SORLIP1AT	1740	-	GTAGC	(Motif sequence only)
StPYL5	TF_motif_seq_0263	SORLIP1AT	1753	-	GTGGC	(Motif sequence only)
StPYL5	TF_motif_seq_0263	SORLIP1AT	1787	+	GCCAA	(Motif sequence only)
StPYL5	TF_motif_seq_0263	SORLIP1AT	1870	-	GTGGA	(Motif sequence only)
StPYL5	TF_motif_seq_0263	SORLIP1AT	1939	-	CTGGC	(Motif sequence only)
StPYL5	TF_motif_seq_0263	SORLIP1AT	1944	-	GTGGG	(Motif sequence only)
StPYL5	TF_motif_seq_0263	SORLIP1AT	1954	-	GGGGC	(Motif sequence only)
StPYL5	TF_motif_seq_0263	SORLIP1AT	1957	+	GCTAC	(Motif sequence only)
StPYL5	TF_motif_seq_0265	SORLIP2AT	41	+	GAGCC	(Motif sequence only)
StPYL5	TF_motif_seq_0265	SORLIP2AT	99	-	GGCAC	(Motif sequence only)
StPYL5	TF_motif_seq_0265	SORLIP2AT	562	-	GTCCC	(Motif sequence only)
StPYL5	TF_motif_seq_0265	SORLIP2AT	623	+	GTGCC	(Motif sequence only)
StPYL5	TF_motif_seq_0265	SORLIP2AT	1120	-	TGCCC	(Motif sequence only)
StPYL5	TF_motif_seq_0265	SORLIP2AT	1392	+	GGGCA	(Motif sequence only)
StPYL5	TF_motif_seq_0265	SORLIP2AT	1421	+	GCGCC	(Motif sequence only)
StPYL5	TF_motif_seq_0265	SORLIP2AT	1664	+	GGACC	(Motif sequence only)
StPYL5	TF_motif_seq_0265	SORLIP2AT	1664	-	GGACC	(Motif sequence only)
StPYL5	TF_motif_seq_0265	SORLIP2AT	1954	+	GGGGC	(Motif sequence only)
StPYL5	TF_motif_seq_0265	SORLIP2AT	1955	+	GGGCT	(Motif sequence only)
StPYL5	TF_motif_seq_0268	ARR1AT	70	+	GGATT	(Motif sequence only)
StPYL5	TF_motif_seq_0268	ARR1AT	277	+	AGATT	(Motif sequence only)
StPYL5	TF_motif_seq_0268	ARR1AT	333	+	GGATT	(Motif sequence only)
StPYL5	TF_motif_seq_0268	ARR1AT	376	-	AATCC	(Motif sequence only)
StPYL5	TF_motif_seq_0268	ARR1AT	393	-	AATCA	(Motif sequence only)
StPYL5	TF_motif_seq_0268	ARR1AT	425	-	AATCA	(Motif sequence only)
StPYL5	TF_motif_seq_0268	ARR1AT	453	-	AATCA	(Motif sequence only)
StPYL5	TF_motif_seq_0268	ARR1AT	463	+	AGATT	(Motif sequence only)
StPYL5	TF_motif_seq_0268	ARR1AT	487	-	AATCA	(Motif sequence only)
StPYL5	TF_motif_seq_0268	ARR1AT	639	+	AGATT	(Motif sequence only)
StPYL5	TF_motif_seq_0268	ARR1AT	665	+	AGATT	(Motif sequence only)
StPYL5	TF_motif_seq_0268	ARR1AT	669	+	TGATT	(Motif sequence only)
StPYL5	TF_motif_seq_0268	ARR1AT	682	+	TGATT	(Motif sequence only)
StPYL5	TF_motif_seq_0268	ARR1AT	733	-	AATCT	(Motif sequence only)
StPYL5	TF_motif_seq_0268	ARR1AT	809	+	AGATT	(Motif sequence only)
StPYL5	TF_motif_seq_0268	ARR1AT	846	-	AATCT	(Motif sequence only)
StPYL5	TF_motif_seq_0268	ARR1AT	860	+	AGATT	(Motif sequence only)
StPYL5	TF_motif_seq_0268	ARR1AT	989	-	AATCA	(Motif sequence only)
StPYL5	TF_motif_seq_0268	ARR1AT	1014	-	AATCC	(Motif sequence only)
StPYL5	TF_motif_seq_0268	ARR1AT	1110	-	AATCT	(Motif sequence only)
StPYL5	TF_motif_seq_0268	ARR1AT	1232	+	GGATT	(Motif sequence only)
StPYL5	TF_motif_seq_0268	ARR1AT	1291	+	TGATT	(Motif sequence only)
StPYL5	TF_motif_seq_0268	ARR1AT	1448	-	AATCT	(Motif sequence only)
StPYL5	TF_motif_seq_0268	ARR1AT	1461	-	AATCA	(Motif sequence only)
StPYL5	TF_motif_seq_0268	ARR1AT	1621	-	AATCA	(Motif sequence only)
StPYL5	TF_motif_seq_0268	ARR1AT	1643	+	CGATT	(Motif sequence only)
StPYL5	TF_motif_seq_0275	WBOXATNPR1	11	+	TTGAG	(Motif sequence only)
StPYL5	TF_motif_seq_0275	WBOXATNPR1	26	-	GTCAG	(Motif sequence only)
StPYL5	TF_motif_seq_0275	WBOXATNPR1	63	-	GTAAA	(Motif sequence only)
StPYL5	TF_motif_seq_0275	WBOXATNPR1	125	+	TTGAA	(Motif sequence only)
StPYL5	TF_motif_seq_0275	WBOXATNPR1	165	-	CTCAA	(Motif sequence only)
StPYL5	TF_motif_seq_0275	WBOXATNPR1	204	-	GTGAA	(Motif sequence only)
StPYL5	TF_motif_seq_0275	WBOXATNPR1	225	-	TTCAA	(Motif sequence only)
StPYL5	TF_motif_seq_0275	WBOXATNPR1	237	+	TTGTC	(Motif sequence only)
StPYL5	TF_motif_seq_0275	WBOXATNPR1	239	-	GTCAC	(Motif sequence only)
StPYL5	TF_motif_seq_0275	WBOXATNPR1	282	+	TTAAC	(Motif sequence only)
StPYL5	TF_motif_seq_0275	WBOXATNPR1	338	+	TTCAC	(Motif sequence only)
StPYL5	TF_motif_seq_0275	WBOXATNPR1	348	-	TTCAA	(Motif sequence only)
StPYL5	TF_motif_seq_0275	WBOXATNPR1	360	-	TTCAA	(Motif sequence only)
StPYL5	TF_motif_seq_0275	WBOXATNPR1	394	-	ATCAA	(Motif sequence only)
StPYL5	TF_motif_seq_0275	WBOXATNPR1	426	-	ATCAA	(Motif sequence only)
StPYL5	TF_motif_seq_0275	WBOXATNPR1	454	-	ATCAA	(Motif sequence only)
StPYL5	TF_motif_seq_0275	WBOXATNPR1	479	-	GTCAA	(Motif sequence only)
StPYL5	TF_motif_seq_0275	WBOXATNPR1	488	-	ATCAA	(Motif sequence only)
StPYL5	TF_motif_seq_0275	WBOXATNPR1	500	-	GTCAC	(Motif sequence only)
StPYL5	TF_motif_seq_0275	WBOXATNPR1	523	-	CTCAA	(Motif sequence only)
StPYL5	TF_motif_seq_0275	WBOXATNPR1	530	+	TTGCC	(Motif sequence only)
StPYL5	TF_motif_seq_0275	WBOXATNPR1	549	-	GTCAA	(Motif sequence only)
StPYL5	TF_motif_seq_0275	WBOXATNPR1	595	+	TTGAT	(Motif sequence only)
StPYL5	TF_motif_seq_0275	WBOXATNPR1	659	+	TTGAG	(Motif sequence only)
StPYL5	TF_motif_seq_0275	WBOXATNPR1	668	+	TTGAT	(Motif sequence only)
StPYL5	TF_motif_seq_0275	WBOXATNPR1	678	+	TTGAT	(Motif sequence only)
StPYL5	TF_motif_seq_0275	WBOXATNPR1	701	-	CTCAA	(Motif sequence only)
StPYL5	TF_motif_seq_0275	WBOXATNPR1	721	-	CTCAA	(Motif sequence only)
StPYL5	TF_motif_seq_0275	WBOXATNPR1	759	+	TTAAC	(Motif sequence only)
StPYL5	TF_motif_seq_0275	WBOXATNPR1	764	-	TTCAA	(Motif sequence only)
StPYL5	TF_motif_seq_0275	WBOXATNPR1	769	+	TTGAC	(Motif sequence only)
StPYL5	TF_motif_seq_0275	WBOXATNPR1	771	-	GACAA	(Motif sequence only)
StPYL5	TF_motif_seq_0275	WBOXATNPR1	820	+	TTGTC	(Motif sequence only)
StPYL5	TF_motif_seq_0275	WBOXATNPR1	842	+	TTGAA	(Motif sequence only)
StPYL5	TF_motif_seq_0275	WBOXATNPR1	893	+	TTCAC	(Motif sequence only)
StPYL5	TF_motif_seq_0275	WBOXATNPR1	901	+	TTTAC	(Motif sequence only)
StPYL5	TF_motif_seq_0275	WBOXATNPR1	977	+	TTCAC	(Motif sequence only)
StPYL5	TF_motif_seq_0275	WBOXATNPR1	990	-	ATCAA	(Motif sequence only)
StPYL5	TF_motif_seq_0275	WBOXATNPR1	1020	-	GTGAA	(Motif sequence only)
StPYL5	TF_motif_seq_0275	WBOXATNPR1	1054	-	TTCAA	(Motif sequence only)
StPYL5	TF_motif_seq_0275	WBOXATNPR1	1062	-	TTCAA	(Motif sequence only)
StPYL5	TF_motif_seq_0275	WBOXATNPR1	1074	-	ATCAA	(Motif sequence only)
StPYL5	TF_motif_seq_0275	WBOXATNPR1	1084	+	TTGAC	(Motif sequence only)
StPYL5	TF_motif_seq_0275	WBOXATNPR1	1133	+	TTGAC	(Motif sequence only)
StPYL5	TF_motif_seq_0275	WBOXATNPR1	1277	-	TTCAA	(Motif sequence only)
StPYL5	TF_motif_seq_0275	WBOXATNPR1	1301	-	ATCAA	(Motif sequence only)
StPYL5	TF_motif_seq_0275	WBOXATNPR1	1308	-	GTCAT	(Motif sequence only)
StPYL5	TF_motif_seq_0275	WBOXATNPR1	1314	+	TTTAC	(Motif sequence only)
StPYL5	TF_motif_seq_0275	WBOXATNPR1	1375	+	TTGAT	(Motif sequence only)
StPYL5	TF_motif_seq_0275	WBOXATNPR1	1423	-	GCCAA	(Motif sequence only)
StPYL5	TF_motif_seq_0275	WBOXATNPR1	1454	-	ATCAA	(Motif sequence only)
StPYL5	TF_motif_seq_0275	WBOXATNPR1	1462	-	ATCAA	(Motif sequence only)
StPYL5	TF_motif_seq_0275	WBOXATNPR1	1471	-	CTCAA	(Motif sequence only)
StPYL5	TF_motif_seq_0275	WBOXATNPR1	1523	-	TTCAA	(Motif sequence only)
StPYL5	TF_motif_seq_0275	WBOXATNPR1	1562	-	TTCAA	(Motif sequence only)
StPYL5	TF_motif_seq_0275	WBOXATNPR1	1591	-	GTCAA	(Motif sequence only)
StPYL5	TF_motif_seq_0275	WBOXATNPR1	1622	-	ATCAA	(Motif sequence only)
StPYL5	TF_motif_seq_0275	WBOXATNPR1	1695	-	GTTAA	(Motif sequence only)
StPYL5	TF_motif_seq_0275	WBOXATNPR1	1696	+	TTAAC	(Motif sequence only)
StPYL5	TF_motif_seq_0275	WBOXATNPR1	1721	-	GACAA	(Motif sequence only)
StPYL5	TF_motif_seq_0275	WBOXATNPR1	1746	-	GTCAA	(Motif sequence only)
StPYL5	TF_motif_seq_0275	WBOXATNPR1	1787	-	GCCAA	(Motif sequence only)
StPYL5	TF_motif_seq_0275	WBOXATNPR1	1795	-	GTCAT	(Motif sequence only)
StPYL5	TF_motif_seq_0275	WBOXATNPR1	1800	+	TTGAT	(Motif sequence only)
StPYL5	TF_motif_seq_0275	WBOXATNPR1	1806	-	ATCAA	(Motif sequence only)
StPYL5	TF_motif_seq_0275	WBOXATNPR1	1826	+	TTCAC	(Motif sequence only)
StPYL5	TF_motif_seq_0275	WBOXATNPR1	1858	-	GTGAA	(Motif sequence only)
StPYL5	TF_motif_seq_0275	WBOXATNPR1	1865	-	GTCAG	(Motif sequence only)
StPYL5	TF_motif_seq_0275	WBOXATNPR1	1876	-	TTCAA	(Motif sequence only)
StPYL5	TF_motif_seq_0275	WBOXATNPR1	1891	-	TTCAA	(Motif sequence only)
StPYL5	TF_motif_seq_0275	WBOXATNPR1	1911	+	TAGAC	(Motif sequence only)
StPYL5	TF_motif_seq_0275	WBOXATNPR1	1913	-	GACAA	(Motif sequence only)
StPYL5	TF_motif_seq_0275	WBOXATNPR1	1932	-	ATCAA	(Motif sequence only)
StPYL5	TF_motif_seq_0275	WBOXATNPR1	1962	-	ATCAA	(Motif sequence only)
StPYL5	TF_motif_seq_0275	WBOXATNPR1	1977	-	GTCAA	(Motif sequence only)
StPYL5	TF_motif_seq_0279	T/GBOXATPIN2	7	-	cACGTT	(Motif sequence only)
StPYL5	TF_motif_seq_0288	PREATPRODH	87	-	aTGAGT	(Motif sequence only)
StPYL5	TF_motif_seq_0288	PREATPRODH	355	-	aTGAGT	(Motif sequence only)
StPYL5	TF_motif_seq_0288	PREATPRODH	1762	-	aTGAGT	(Motif sequence only)
StPYL5	TF_motif_seq_0290	TBOXATGAPB	1512	-	cAAAGT	(Motif sequence only)
StPYL5	TF_motif_seq_0317	IBOX	1451	-	cTTATC	(Motif sequence only)
StPYL5	TF_motif_seq_0317	IBOX	1925	+	GATAAg	(Motif sequence only)
StPYL5	TF_motif_seq_0321	GT1CONSENSUS	62	+	GGTAAa	(Motif sequence only)
StPYL5	TF_motif_seq_0321	GT1CONSENSUS	198	+	GAAAAa	(Motif sequence only)
StPYL5	TF_motif_seq_0321	GT1CONSENSUS	248	-	tTTTCC	(Motif sequence only)
StPYL5	TF_motif_seq_0321	GT1CONSENSUS	261	+	GAAAAa	(Motif sequence only)
StPYL5	TF_motif_seq_0321	GT1CONSENSUS	335	-	aTTTTC	(Motif sequence only)
StPYL5	TF_motif_seq_0321	GT1CONSENSUS	373	+	GAAAAt	(Motif sequence only)
StPYL5	TF_motif_seq_0321	GT1CONSENSUS	402	-	tTTTTC	(Motif sequence only)
StPYL5	TF_motif_seq_0321	GT1CONSENSUS	506	+	GAAAAt	(Motif sequence only)
StPYL5	TF_motif_seq_0321	GT1CONSENSUS	1147	+	GAAAAt	(Motif sequence only)
StPYL5	TF_motif_seq_0321	GT1CONSENSUS	1251	+	GAAAAt	(Motif sequence only)
StPYL5	TF_motif_seq_0321	GT1CONSENSUS	1270	+	GGAAAt	(Motif sequence only)
StPYL5	TF_motif_seq_0321	GT1CONSENSUS	1286	+	GGAAAt	(Motif sequence only)
StPYL5	TF_motif_seq_0321	GT1CONSENSUS	1362	+	GAAAAt	(Motif sequence only)
StPYL5	TF_motif_seq_0321	GT1CONSENSUS	1409	+	GAAAAa	(Motif sequence only)
StPYL5	TF_motif_seq_0321	GT1CONSENSUS	1546	+	GAAAAt	(Motif sequence only)
StPYL5	TF_motif_seq_0323	RHERPATEXPA7	6	+	TCACGt	(Motif sequence only)
StPYL5	TF_motif_seq_0323	RHERPATEXPA7	100	+	GCACGa	(Motif sequence only)
StPYL5	TF_motif_seq_0334	SITEIIATCYTC	1391	+	TGGGCa	(Motif sequence only)
StPYL5	TF_motif_seq_0336	SREATMSD	1924	-	gGATAA	(Motif sequence only)
StPYL5	TF_motif_seq_0341	MYB1AT	344	-	TGGTTt	(Motif sequence only)
StPYL5	TF_motif_seq_0341	MYB1AT	515	+	gAACCA	(Motif sequence only)
StPYL5	TF_motif_seq_0341	MYB1AT	630	+	aAACCA	(Motif sequence only)
StPYL5	TF_motif_seq_0341	MYB1AT	1595	+	aAACCA	(Motif sequence only)
StPYL5	TF_motif_seq_0341	MYB1AT	1903	+	cAACCA	(Motif sequence only)
StPYL5	TF_motif_seq_0342	MYB2CONSENSUSAT	167	+	cAACTG	(Motif sequence only)
StPYL5	TF_motif_seq_0342	MYB2CONSENSUSAT	656	-	CAGTTg	(Motif sequence only)
StPYL5	TF_motif_seq_0342	MYB2CONSENSUSAT	911	+	cAACTG	(Motif sequence only)
StPYL5	TF_motif_seq_0342	MYB2CONSENSUSAT	934	+	tAACTG	(Motif sequence only)
StPYL5	TF_motif_seq_0342	MYB2CONSENSUSAT	1400	-	CAGTTa	(Motif sequence only)
StPYL5	TF_motif_seq_0343	ANAERO1CONSENSUS	309	+	AAACAag	(Motif sequence only)
StPYL5	TF_motif_seq_0343	ANAERO1CONSENSUS	434	+	AAACAaa	(Motif sequence only)
StPYL5	TF_motif_seq_0343	ANAERO1CONSENSUS	834	-	ctTGTTT	(Motif sequence only)
StPYL5	TF_motif_seq_0343	ANAERO1CONSENSUS	948	-	ttTGTTT	(Motif sequence only)
StPYL5	TF_motif_seq_0343	ANAERO1CONSENSUS	983	+	AAACAta	(Motif sequence only)
StPYL5	TF_motif_seq_0343	ANAERO1CONSENSUS	1077	+	AAACAac	(Motif sequence only)
StPYL5	TF_motif_seq_0343	ANAERO1CONSENSUS	1216	-	ttTGTTT	(Motif sequence only)
StPYL5	TF_motif_seq_0343	ANAERO1CONSENSUS	1509	+	AAACAaa	(Motif sequence only)
StPYL5	TF_motif_seq_0343	ANAERO1CONSENSUS	1672	+	AAACAga	(Motif sequence only)
StPYL5	TF_motif_seq_0353	ACGTABREMOTIFA2OSEM	107	+	ACGTGtt	(Motif sequence only)
StPYL5	TF_motif_seq_0354	GADOWNAT	107	+	ACGTGtt	(Motif sequence only)
StPYL5	TF_motif_seq_0363	LEAFYATAG	1116	+	CCAATgc	(Motif sequence only)
StPYL5	TF_motif_seq_0363	LEAFYATAG	1424	+	CCAATga	(Motif sequence only)
StPYL5	TF_motif_seq_0369	SORLIP5AT	519	-	caCACTC	(Motif sequence only)
StPYL5	TF_motif_seq_0377	GAREAT	108	-	cgTGTTA	(Motif sequence only)
StPYL5	TF_motif_seq_0377	GAREAT	1697	+	TAACAat	(Motif sequence only)
StPYL5	TF_motif_seq_0390	ANAERO3CONSENSUS	678	-	ttGATGA	(Motif sequence only)
StPYL5	TF_motif_seq_0390	ANAERO3CONSENSUS	1072	+	TCATCaa	(Motif sequence only)
StPYL5	TF_motif_seq_0390	ANAERO3CONSENSUS	1804	+	TCATCaa	(Motif sequence only)
StPYL5	TF_motif_seq_0390	ANAERO3CONSENSUS	1983	-	ggGATGA	(Motif sequence only)
StPYL5	TF_motif_seq_0399	WBBOXPCWRKY1	359	-	gtTCAAA	(Motif sequence only)
StPYL5	TF_motif_seq_0399	WBBOXPCWRKY1	393	-	aaTCAAA	(Motif sequence only)
StPYL5	TF_motif_seq_0399	WBBOXPCWRKY1	453	-	aaTCAAA	(Motif sequence only)
StPYL5	TF_motif_seq_0399	WBBOXPCWRKY1	487	-	aaTCAAA	(Motif sequence only)
StPYL5	TF_motif_seq_0399	WBBOXPCWRKY1	522	-	acTCAAA	(Motif sequence only)
StPYL5	TF_motif_seq_0399	WBBOXPCWRKY1	548	-	agTCAAA	(Motif sequence only)
StPYL5	TF_motif_seq_0399	WBBOXPCWRKY1	1132	+	TTTGAct	(Motif sequence only)
StPYL5	TF_motif_seq_0399	WBBOXPCWRKY1	1461	-	aaTCAAA	(Motif sequence only)
StPYL5	TF_motif_seq_0399	WBBOXPCWRKY1	1590	-	tgTCAAA	(Motif sequence only)
StPYL5	TF_motif_seq_0399	WBBOXPCWRKY1	1621	-	aaTCAAA	(Motif sequence only)
StPYL5	TF_motif_seq_0399	WBBOXPCWRKY1	1745	-	agTCAAA	(Motif sequence only)
StPYL5	TF_motif_seq_0399	WBBOXPCWRKY1	1799	+	TTTGAtc	(Motif sequence only)
StPYL5	TF_motif_seq_0403	CCA1ATLHCB1	277	-	AGATTtta	(Motif sequence only)
StPYL5	TF_motif_seq_0403	CCA1ATLHCB1	665	-	AGATTgat	(Motif sequence only)
StPYL5	TF_motif_seq_0403	CCA1ATLHCB1	809	-	AGATTgct	(Motif sequence only)
StPYL5	TF_motif_seq_0403	CCA1ATLHCB1	1107	+	aaaAATCT	(Motif sequence only)
StPYL5	TF_motif_seq_0404	XYLAT	251	-	tccTTTGT	(Motif sequence only)
StPYL5	TF_motif_seq_0404	XYLAT	436	+	ACAAAaaa	(Motif sequence only)
StPYL5	TF_motif_seq_0404	XYLAT	775	+	ACAAAtaa	(Motif sequence only)
StPYL5	TF_motif_seq_0404	XYLAT	1511	+	ACAAAgta	(Motif sequence only)
StPYL5	TF_motif_seq_0404	XYLAT	1683	+	ACAAAgaa	(Motif sequence only)
StPYL5	TF_motif_seq_0416	PROXBBNNAPA	1076	+	CAAACaac	(Motif sequence only)
StPYL5	TF_motif_seq_0423	UPRMOTIFIAT	1940	-	tggCGTGG	(Motif sequence only)
StPYL5	TF_motif_seq_0434	P1BS	127	+	GAATAaac	(Motif sequence only)
StPYL5	TF_motif_seq_0434	P1BS	179	-	gctTATAC	(Motif sequence only)
StPYL5	TF_motif_seq_0434	P1BS	596	-	tgaTATGC	(Motif sequence only)
StPYL5	TF_motif_seq_0434	P1BS	723	-	caaTATTC	(Motif sequence only)
StPYL5	TF_motif_seq_0434	P1BS	939	+	GTATAtat	(Motif sequence only)
StPYL5	TF_motif_seq_0434	P1BS	1067	+	GCATAtca	(Motif sequence only)
StPYL5	TF_motif_seq_0434	P1BS	1272	-	aaaTATTC	(Motif sequence only)
StPYL5	TF_motif_seq_0434	P1BS	1394	+	GCATAtca	(Motif sequence only)
StPYL5	TF_motif_seq_0434	P1BS	1631	-	ttaTATAC	(Motif sequence only)
StPYL5	TF_motif_seq_0440	MYBPLANT	979	+	cACCAAac	(Motif sequence only)
StPYL5	TF_motif_seq_0445	L1BOXATPDF1	557	+	TAAATgtc	(Motif sequence only)
StPYL5	TF_motif_seq_0445	L1BOXATPDF1	731	+	TAAATcta	(Motif sequence only)
StPYL5	TF_motif_seq_0445	L1BOXATPDF1	1519	+	TAAATtca	(Motif sequence only)
StPYL5	TF_motif_seq_0450	PALINDROMICCBOXGM	22	+	AGACGtca	(Motif sequence only)
StPYL5	TF_motif_seq_0450	PALINDROMICCBOXGM	22	-	agaCGTCA	(Motif sequence only)
StPYL5	TF_motif_seq_0450	PALINDROMICCBOXGM	760	-	taaCTTCA	(Motif sequence only)
StPYL5	TF_motif_seq_0450	PALINDROMICCBOXGM	770	+	TGACAaca	(Motif sequence only)
StPYL5	TF_motif_seq_0450	PALINDROMICCBOXGM	1050	-	ttaCTTCA	(Motif sequence only)
StPYL5	TF_motif_seq_0450	PALINDROMICCBOXGM	1085	+	TGACTgca	(Motif sequence only)
StPYL5	TF_motif_seq_0450	PALINDROMICCBOXGM	1134	+	TGACTtct	(Motif sequence only)
StPYL5	TF_motif_seq_0450	PALINDROMICCBOXGM	1587	-	agaTGTCA	(Motif sequence only)
StPYL5	TF_motif_seq_0458	E2FCONSENSUS	529	+	tTTGCCtc	(Motif sequence only)
StPYL5	TF_motif_seq_0458	E2FCONSENSUS	1421	-	gcGCCAAt	(Motif sequence only)
StPYL5	TF_motif_seq_0506	SORLREP3AT	938	+	TGTATatat	(Motif sequence only)
StPYL3	TF_motif_seq_0009	LS7ATPR1	119	-	aaaatGACGT	(Motif sequence only)
StPYL3	TF_motif_seq_0009	LS7ATPR1	439	-	tttatGACTT	(Motif sequence only)
StPYL3	TF_motif_seq_0009	LS7ATPR1	1195	-	tatttGACTT	(Motif sequence only)
StPYL3	TF_motif_seq_0009	LS7ATPR1	1233	-	tatttGACTT	(Motif sequence only)
StPYL3	TF_motif_seq_0009	LS7ATPR1	1259	+	ATGTCatatc	(Motif sequence only)
StPYL3	TF_motif_seq_0009	LS7ATPR1	1580	+	ACCTCatgta	(Motif sequence only)
StPYL3	TF_motif_seq_0018	UPRE2AT	148	-	gatttCGTGG	(Motif sequence only)
StPYL3	TF_motif_seq_0027	CARGCW8GAT	1362	+	CAAAAtaatg	(Motif sequence only)
StPYL3	TF_motif_seq_0027	CARGCW8GAT	1362	-	caaaaTAATG	(Motif sequence only)
StPYL3	TF_motif_seq_0027	CARGCW8GAT	1439	+	CTTAAaaatg	(Motif sequence only)
StPYL3	TF_motif_seq_0027	CARGCW8GAT	1439	-	cttaaAAATG	(Motif sequence only)
StPYL3	TF_motif_seq_0029	ACEATCHS	26	-	gccatGTGTC	(Motif sequence only)
StPYL3	TF_motif_seq_0029	ACEATCHS	179	-	ttaagGTGTC	(Motif sequence only)
StPYL3	TF_motif_seq_0043	ABREATRD22	802	-	gccCACGTgg	(Motif sequence only)
StPYL3	TF_motif_seq_0043	ABREATRD22	804	+	ccACGTGggc	(Motif sequence only)
StPYL3	TF_motif_seq_0043	ABREATRD22	848	-	gtcCACGTgg	(Motif sequence only)
StPYL3	TF_motif_seq_0043	ABREATRD22	850	+	ccACGTGggc	(Motif sequence only)
StPYL3	TF_motif_seq_0052	LS5ATPR1	1577	+	TCTACctcat	(Motif sequence only)
StPYL3	TF_motif_seq_0053	SORLREP5AT	820	-	aataaTGCAA	(Motif sequence only)
StPYL3	TF_motif_seq_0060	UPRE1AT	1142	-	tttgtaCCAAT	(Motif sequence only)
StPYL3	TF_motif_seq_0060	UPRE1AT	1205	-	tcttgaCCAAT	(Motif sequence only)
StPYL3	TF_motif_seq_0076	HDZIPIIIAT	1834	-	gttattATTAC	(Motif sequence only)
StPYL3	TF_motif_seq_0107	CARGNCAT	104	-	ccatgaaAATGG	(Motif sequence only)
StPYL3	TF_motif_seq_0115	HY5AT	25	-	tgccatgTGTCA	(Motif sequence only)
StPYL3	TF_motif_seq_0188	UPRMOTIFIIAT	790	+	acctatatatttgcCCACG	(Motif sequence only)
StPYL3	TF_motif_seq_0248	MYBCOREATCYCB1	35	-	CAGTT	(Motif sequence only)
StPYL3	TF_motif_seq_0248	MYBCOREATCYCB1	67	-	CCCTT	(Motif sequence only)
StPYL3	TF_motif_seq_0248	MYBCOREATCYCB1	68	-	CCTTT	(Motif sequence only)
StPYL3	TF_motif_seq_0248	MYBCOREATCYCB1	111	+	AATGG	(Motif sequence only)
StPYL3	TF_motif_seq_0248	MYBCOREATCYCB1	454	-	CCATT	(Motif sequence only)
StPYL3	TF_motif_seq_0248	MYBCOREATCYCB1	687	+	AAGGG	(Motif sequence only)
StPYL3	TF_motif_seq_0248	MYBCOREATCYCB1	869	-	CCTTT	(Motif sequence only)
StPYL3	TF_motif_seq_0248	MYBCOREATCYCB1	1001	-	CCCTT	(Motif sequence only)
StPYL3	TF_motif_seq_0248	MYBCOREATCYCB1	1042	+	AAGGG	(Motif sequence only)
StPYL3	TF_motif_seq_0248	MYBCOREATCYCB1	1059	+	AAAGG	(Motif sequence only)
StPYL3	TF_motif_seq_0248	MYBCOREATCYCB1	1073	+	AAGGG	(Motif sequence only)
StPYL3	TF_motif_seq_0248	MYBCOREATCYCB1	1091	+	AAAGG	(Motif sequence only)
StPYL3	TF_motif_seq_0248	MYBCOREATCYCB1	1122	+	AAAGG	(Motif sequence only)
StPYL3	TF_motif_seq_0248	MYBCOREATCYCB1	1163	+	AAAGG	(Motif sequence only)
StPYL3	TF_motif_seq_0248	MYBCOREATCYCB1	1185	-	CCGTT	(Motif sequence only)
StPYL3	TF_motif_seq_0248	MYBCOREATCYCB1	1341	+	AACGA	(Motif sequence only)
StPYL3	TF_motif_seq_0248	MYBCOREATCYCB1	1550	-	CCGAT	(Motif sequence only)
StPYL3	TF_motif_seq_0248	MYBCOREATCYCB1	1626	+	AACGT	(Motif sequence only)
StPYL3	TF_motif_seq_0248	MYBCOREATCYCB1	1799	+	AACGA	(Motif sequence only)
StPYL3	TF_motif_seq_0248	MYBCOREATCYCB1	1921	+	AAAGG	(Motif sequence only)
StPYL3	TF_motif_seq_0248	MYBCOREATCYCB1	1922	+	AAGGG	(Motif sequence only)
StPYL3	TF_motif_seq_0249	ABRELATERD1	9	-	CACTT	(Motif sequence only)
StPYL3	TF_motif_seq_0249	ABRELATERD1	28	-	CATGT	(Motif sequence only)
StPYL3	TF_motif_seq_0249	ABRELATERD1	29	+	ATGTG	(Motif sequence only)
StPYL3	TF_motif_seq_0249	ABRELATERD1	73	-	CACGC	(Motif sequence only)
StPYL3	TF_motif_seq_0249	ABRELATERD1	74	+	ACGCG	(Motif sequence only)
StPYL3	TF_motif_seq_0249	ABRELATERD1	124	-	GACGT	(Motif sequence only)
StPYL3	TF_motif_seq_0249	ABRELATERD1	125	+	ACGTA	(Motif sequence only)
StPYL3	TF_motif_seq_0249	ABRELATERD1	152	+	TCGTG	(Motif sequence only)
StPYL3	TF_motif_seq_0249	ABRELATERD1	182	+	AGGTG	(Motif sequence only)
StPYL3	TF_motif_seq_0249	ABRELATERD1	254	+	ACATG	(Motif sequence only)
StPYL3	TF_motif_seq_0249	ABRELATERD1	255	-	CATGT	(Motif sequence only)
StPYL3	TF_motif_seq_0249	ABRELATERD1	256	+	ATGTG	(Motif sequence only)
StPYL3	TF_motif_seq_0249	ABRELATERD1	270	-	CAAGT	(Motif sequence only)
StPYL3	TF_motif_seq_0249	ABRELATERD1	445	+	ACTTG	(Motif sequence only)
StPYL3	TF_motif_seq_0249	ABRELATERD1	536	-	CAAGT	(Motif sequence only)
StPYL3	TF_motif_seq_0249	ABRELATERD1	537	+	AAGTG	(Motif sequence only)
StPYL3	TF_motif_seq_0249	ABRELATERD1	545	-	CAGGT	(Motif sequence only)
StPYL3	TF_motif_seq_0249	ABRELATERD1	565	+	ATGTG	(Motif sequence only)
StPYL3	TF_motif_seq_0249	ABRELATERD1	805	-	CACGT	(Motif sequence only)
StPYL3	TF_motif_seq_0249	ABRELATERD1	806	+	ACGTG	(Motif sequence only)
StPYL3	TF_motif_seq_0249	ABRELATERD1	844	+	ATGTG	(Motif sequence only)
StPYL3	TF_motif_seq_0249	ABRELATERD1	851	-	CACGT	(Motif sequence only)
StPYL3	TF_motif_seq_0249	ABRELATERD1	852	+	ACGTG	(Motif sequence only)
StPYL3	TF_motif_seq_0249	ABRELATERD1	859	-	CACAT	(Motif sequence only)
StPYL3	TF_motif_seq_0249	ABRELATERD1	1093	+	AGGTG	(Motif sequence only)
StPYL3	TF_motif_seq_0249	ABRELATERD1	1124	+	AGGTG	(Motif sequence only)
StPYL3	TF_motif_seq_0249	ABRELATERD1	1306	-	CATGT	(Motif sequence only)
StPYL3	TF_motif_seq_0249	ABRELATERD1	1480	+	ATGTG	(Motif sequence only)
StPYL3	TF_motif_seq_0249	ABRELATERD1	1541	-	CACAT	(Motif sequence only)
StPYL3	TF_motif_seq_0249	ABRELATERD1	1553	+	ATGTG	(Motif sequence only)
StPYL3	TF_motif_seq_0249	ABRELATERD1	1584	-	CATGT	(Motif sequence only)
StPYL3	TF_motif_seq_0249	ABRELATERD1	1626	-	AACGT	(Motif sequence only)
StPYL3	TF_motif_seq_0249	ABRELATERD1	1627	+	ACGTA	(Motif sequence only)
StPYL3	TF_motif_seq_0249	ABRELATERD1	1791	+	ACATG	(Motif sequence only)
StPYL3	TF_motif_seq_0249	ABRELATERD1	1848	-	CATGT	(Motif sequence only)
StPYL3	TF_motif_seq_0249	ABRELATERD1	1937	-	CATGT	(Motif sequence only)
StPYL3	TF_motif_seq_0249	ABRELATERD1	1956	-	CACTT	(Motif sequence only)
StPYL3	TF_motif_seq_0249	ABRELATERD1	1957	+	ACTTG	(Motif sequence only)
StPYL3	TF_motif_seq_0261	SURECOREATSULTR11	31	-	GTGTC	(Motif sequence only)
StPYL3	TF_motif_seq_0261	SURECOREATSULTR11	184	-	GTGTC	(Motif sequence only)
StPYL3	TF_motif_seq_0261	SURECOREATSULTR11	186	-	GTCTT	(Motif sequence only)
StPYL3	TF_motif_seq_0261	SURECOREATSULTR11	202	+	GAGTC	(Motif sequence only)
StPYL3	TF_motif_seq_0261	SURECOREATSULTR11	204	-	GTCTA	(Motif sequence only)
StPYL3	TF_motif_seq_0261	SURECOREATSULTR11	233	-	TTCTC	(Motif sequence only)
StPYL3	TF_motif_seq_0261	SURECOREATSULTR11	277	+	GAGTC	(Motif sequence only)
StPYL3	TF_motif_seq_0261	SURECOREATSULTR11	279	-	GTCCC	(Motif sequence only)
StPYL3	TF_motif_seq_0261	SURECOREATSULTR11	305	+	GAGAT	(Motif sequence only)
StPYL3	TF_motif_seq_0261	SURECOREATSULTR11	317	+	GAGAG	(Motif sequence only)
StPYL3	TF_motif_seq_0261	SURECOREATSULTR11	319	+	GAGAA	(Motif sequence only)
StPYL3	TF_motif_seq_0261	SURECOREATSULTR11	329	+	GAGAA	(Motif sequence only)
StPYL3	TF_motif_seq_0261	SURECOREATSULTR11	541	-	GTATC	(Motif sequence only)
StPYL3	TF_motif_seq_0261	SURECOREATSULTR11	619	+	GAGAA	(Motif sequence only)
StPYL3	TF_motif_seq_0261	SURECOREATSULTR11	691	-	GTCTG	(Motif sequence only)
StPYL3	TF_motif_seq_0261	SURECOREATSULTR11	731	+	GATAC	(Motif sequence only)
StPYL3	TF_motif_seq_0261	SURECOREATSULTR11	765	+	TAGAC	(Motif sequence only)
StPYL3	TF_motif_seq_0261	SURECOREATSULTR11	846	-	GTGTC	(Motif sequence only)
StPYL3	TF_motif_seq_0261	SURECOREATSULTR11	923	-	GTCTA	(Motif sequence only)
StPYL3	TF_motif_seq_0261	SURECOREATSULTR11	957	-	GTATC	(Motif sequence only)
StPYL3	TF_motif_seq_0261	SURECOREATSULTR11	1054	+	GAGCC	(Motif sequence only)
StPYL3	TF_motif_seq_0261	SURECOREATSULTR11	1085	+	GAGCC	(Motif sequence only)
StPYL3	TF_motif_seq_0261	SURECOREATSULTR11	1181	-	CTCTC	(Motif sequence only)
StPYL3	TF_motif_seq_0261	SURECOREATSULTR11	1322	+	GAGAG	(Motif sequence only)
StPYL3	TF_motif_seq_0261	SURECOREATSULTR11	1324	+	GAGAG	(Motif sequence only)
StPYL3	TF_motif_seq_0261	SURECOREATSULTR11	1339	+	GAAAC	(Motif sequence only)
StPYL3	TF_motif_seq_0261	SURECOREATSULTR11	1345	-	ATCTC	(Motif sequence only)
StPYL3	TF_motif_seq_0261	SURECOREATSULTR11	1405	-	GACTC	(Motif sequence only)
StPYL3	TF_motif_seq_0261	SURECOREATSULTR11	1465	+	GATAC	(Motif sequence only)
StPYL3	TF_motif_seq_0261	SURECOREATSULTR11	1475	-	GTCTT	(Motif sequence only)
StPYL3	TF_motif_seq_0261	SURECOREATSULTR11	1598	-	GTATC	(Motif sequence only)
StPYL3	TF_motif_seq_0261	SURECOREATSULTR11	1642	-	GTCTC	(Motif sequence only)
StPYL3	TF_motif_seq_0261	SURECOREATSULTR11	1673	+	GAGTC	(Motif sequence only)
StPYL3	TF_motif_seq_0261	SURECOREATSULTR11	1675	-	GTCTA	(Motif sequence only)
StPYL3	TF_motif_seq_0261	SURECOREATSULTR11	1719	-	GTCTA	(Motif sequence only)
StPYL3	TF_motif_seq_0261	SURECOREATSULTR11	1768	-	GTATC	(Motif sequence only)
StPYL3	TF_motif_seq_0261	SURECOREATSULTR11	1788	+	AAGAC	(Motif sequence only)
StPYL3	TF_motif_seq_0261	SURECOREATSULTR11	1891	-	GTCTA	(Motif sequence only)
StPYL3	TF_motif_seq_0261	SURECOREATSULTR11	1894	+	TAGAC	(Motif sequence only)
StPYL3	TF_motif_seq_0261	SURECOREATSULTR11	1996	+	GAGAG	(Motif sequence only)
StPYL3	TF_motif_seq_0263	SORLIP1AT	26	+	GCCAT	(Motif sequence only)
StPYL3	TF_motif_seq_0263	SORLIP1AT	31	-	GTGTC	(Motif sequence only)
StPYL3	TF_motif_seq_0263	SORLIP1AT	52	-	GGGGC	(Motif sequence only)
StPYL3	TF_motif_seq_0263	SORLIP1AT	103	+	GCCAT	(Motif sequence only)
StPYL3	TF_motif_seq_0263	SORLIP1AT	136	-	GTGGA	(Motif sequence only)
StPYL3	TF_motif_seq_0263	SORLIP1AT	154	-	GTGGG	(Motif sequence only)
StPYL3	TF_motif_seq_0263	SORLIP1AT	184	-	GTGTC	(Motif sequence only)
StPYL3	TF_motif_seq_0263	SORLIP1AT	488	+	GCCAA	(Motif sequence only)
StPYL3	TF_motif_seq_0263	SORLIP1AT	567	-	GTGGT	(Motif sequence only)
StPYL3	TF_motif_seq_0263	SORLIP1AT	650	+	GCAAC	(Motif sequence only)
StPYL3	TF_motif_seq_0263	SORLIP1AT	803	+	CCCAC	(Motif sequence only)
StPYL3	TF_motif_seq_0263	SORLIP1AT	808	-	GTGGG	(Motif sequence only)
StPYL3	TF_motif_seq_0263	SORLIP1AT	846	-	GTGTC	(Motif sequence only)
StPYL3	TF_motif_seq_0263	SORLIP1AT	849	+	TCCAC	(Motif sequence only)
StPYL3	TF_motif_seq_0263	SORLIP1AT	854	-	GTGGG	(Motif sequence only)
StPYL3	TF_motif_seq_0263	SORLIP1AT	857	+	GGCAC	(Motif sequence only)
StPYL3	TF_motif_seq_0263	SORLIP1AT	962	+	GCAAC	(Motif sequence only)
StPYL3	TF_motif_seq_0263	SORLIP1AT	1056	+	GCCAA	(Motif sequence only)
StPYL3	TF_motif_seq_0263	SORLIP1AT	1087	+	GCCAA	(Motif sequence only)
StPYL3	TF_motif_seq_0263	SORLIP1AT	1095	-	GTGGA	(Motif sequence only)
StPYL3	TF_motif_seq_0263	SORLIP1AT	1126	-	GTGGA	(Motif sequence only)
StPYL3	TF_motif_seq_0263	SORLIP1AT	1177	+	GCCCC	(Motif sequence only)
StPYL3	TF_motif_seq_0263	SORLIP1AT	1304	+	GCCAT	(Motif sequence only)
StPYL3	TF_motif_seq_0263	SORLIP1AT	1358	+	GCCAC	(Motif sequence only)
StPYL3	TF_motif_seq_0263	SORLIP1AT	1534	-	GTGGA	(Motif sequence only)
StPYL3	TF_motif_seq_0263	SORLIP1AT	1539	+	ACCAC	(Motif sequence only)
StPYL3	TF_motif_seq_0263	SORLIP1AT	1555	-	GTGGG	(Motif sequence only)
StPYL3	TF_motif_seq_0263	SORLIP1AT	1931	+	GCTAC	(Motif sequence only)
StPYL3	TF_motif_seq_0265	SORLIP2AT	52	+	GGGGC	(Motif sequence only)
StPYL3	TF_motif_seq_0265	SORLIP2AT	53	+	GGGCT	(Motif sequence only)
StPYL3	TF_motif_seq_0265	SORLIP2AT	165	+	GGACC	(Motif sequence only)
StPYL3	TF_motif_seq_0265	SORLIP2AT	165	-	GGACC	(Motif sequence only)
StPYL3	TF_motif_seq_0265	SORLIP2AT	279	-	GTCCC	(Motif sequence only)
StPYL3	TF_motif_seq_0265	SORLIP2AT	486	+	AGGCC	(Motif sequence only)
StPYL3	TF_motif_seq_0265	SORLIP2AT	487	-	GGCCA	(Motif sequence only)
StPYL3	TF_motif_seq_0265	SORLIP2AT	636	+	GGACC	(Motif sequence only)
StPYL3	TF_motif_seq_0265	SORLIP2AT	636	-	GGACC	(Motif sequence only)
StPYL3	TF_motif_seq_0265	SORLIP2AT	689	+	GGGTC	(Motif sequence only)
StPYL3	TF_motif_seq_0265	SORLIP2AT	749	+	GGACC	(Motif sequence only)
StPYL3	TF_motif_seq_0265	SORLIP2AT	749	-	GGACC	(Motif sequence only)
StPYL3	TF_motif_seq_0265	SORLIP2AT	801	-	TGCCC	(Motif sequence only)
StPYL3	TF_motif_seq_0265	SORLIP2AT	810	+	GGGCA	(Motif sequence only)
StPYL3	TF_motif_seq_0265	SORLIP2AT	856	+	GGGCA	(Motif sequence only)
StPYL3	TF_motif_seq_0265	SORLIP2AT	857	-	GGCAC	(Motif sequence only)
StPYL3	TF_motif_seq_0265	SORLIP2AT	939	+	GGTCC	(Motif sequence only)
StPYL3	TF_motif_seq_0265	SORLIP2AT	939	-	GGTCC	(Motif sequence only)
StPYL3	TF_motif_seq_0265	SORLIP2AT	1044	+	GGGCA	(Motif sequence only)
StPYL3	TF_motif_seq_0265	SORLIP2AT	1054	+	GAGCC	(Motif sequence only)
StPYL3	TF_motif_seq_0265	SORLIP2AT	1085	+	GAGCC	(Motif sequence only)
StPYL3	TF_motif_seq_0265	SORLIP2AT	1116	+	AGGCC	(Motif sequence only)
StPYL3	TF_motif_seq_0265	SORLIP2AT	1117	-	GGCCG	(Motif sequence only)
StPYL3	TF_motif_seq_0265	SORLIP2AT	1175	+	AGGCC	(Motif sequence only)
StPYL3	TF_motif_seq_0265	SORLIP2AT	1176	+	GGCCC	(Motif sequence only)
StPYL3	TF_motif_seq_0265	SORLIP2AT	1176	-	GGCCC	(Motif sequence only)
StPYL3	TF_motif_seq_0265	SORLIP2AT	1177	-	GCCCC	(Motif sequence only)
StPYL3	TF_motif_seq_0265	SORLIP2AT	1302	+	AGGCC	(Motif sequence only)
StPYL3	TF_motif_seq_0265	SORLIP2AT	1303	-	GGCCA	(Motif sequence only)
StPYL3	TF_motif_seq_0265	SORLIP2AT	1859	+	GGGCA	(Motif sequence only)
StPYL3	TF_motif_seq_0265	SORLIP2AT	1903	+	GGGCA	(Motif sequence only)
StPYL3	TF_motif_seq_0265	SORLIP2AT	1924	+	GGGCA	(Motif sequence only)
StPYL3	TF_motif_seq_0268	ARR1AT	93	-	AATCA	(Motif sequence only)
StPYL3	TF_motif_seq_0268	ARR1AT	138	+	GGATT	(Motif sequence only)
StPYL3	TF_motif_seq_0268	ARR1AT	147	+	TGATT	(Motif sequence only)
StPYL3	TF_motif_seq_0268	ARR1AT	306	+	AGATT	(Motif sequence only)
StPYL3	TF_motif_seq_0268	ARR1AT	400	-	AATCA	(Motif sequence only)
StPYL3	TF_motif_seq_0268	ARR1AT	475	+	TGATT	(Motif sequence only)
StPYL3	TF_motif_seq_0268	ARR1AT	559	-	AATCA	(Motif sequence only)
StPYL3	TF_motif_seq_0268	ARR1AT	600	+	TGATT	(Motif sequence only)
StPYL3	TF_motif_seq_0268	ARR1AT	1062	+	GGATT	(Motif sequence only)
StPYL3	TF_motif_seq_0268	ARR1AT	1223	+	GGATT	(Motif sequence only)
StPYL3	TF_motif_seq_0268	ARR1AT	1328	+	GGATT	(Motif sequence only)
StPYL3	TF_motif_seq_0268	ARR1AT	1379	+	AGATT	(Motif sequence only)
StPYL3	TF_motif_seq_0268	ARR1AT	1394	+	TGATT	(Motif sequence only)
StPYL3	TF_motif_seq_0268	ARR1AT	1487	-	AATCT	(Motif sequence only)
StPYL3	TF_motif_seq_0268	ARR1AT	1517	-	AATCT	(Motif sequence only)
StPYL3	TF_motif_seq_0268	ARR1AT	1547	-	AATCC	(Motif sequence only)
StPYL3	TF_motif_seq_0268	ARR1AT	1562	-	AATCA	(Motif sequence only)
StPYL3	TF_motif_seq_0268	ARR1AT	1696	-	AATCC	(Motif sequence only)
StPYL3	TF_motif_seq_0268	ARR1AT	1732	-	AATCT	(Motif sequence only)
StPYL3	TF_motif_seq_0268	ARR1AT	1853	-	AATCA	(Motif sequence only)
StPYL3	TF_motif_seq_0275	WBOXATNPR1	7	+	TTCAC	(Motif sequence only)
StPYL3	TF_motif_seq_0275	WBOXATNPR1	18	+	TTAAC	(Motif sequence only)
StPYL3	TF_motif_seq_0275	WBOXATNPR1	33	-	GTCAG	(Motif sequence only)
StPYL3	TF_motif_seq_0275	WBOXATNPR1	40	-	TTCAA	(Motif sequence only)
StPYL3	TF_motif_seq_0275	WBOXATNPR1	63	+	TTTAC	(Motif sequence only)
StPYL3	TF_motif_seq_0275	WBOXATNPR1	71	+	TTCAC	(Motif sequence only)
StPYL3	TF_motif_seq_0275	WBOXATNPR1	89	-	GTGAA	(Motif sequence only)
StPYL3	TF_motif_seq_0275	WBOXATNPR1	101	+	TTGCC	(Motif sequence only)
StPYL3	TF_motif_seq_0275	WBOXATNPR1	116	-	ATCAA	(Motif sequence only)
StPYL3	TF_motif_seq_0275	WBOXATNPR1	122	+	ATGAC	(Motif sequence only)
StPYL3	TF_motif_seq_0275	WBOXATNPR1	192	-	TTCAA	(Motif sequence only)
StPYL3	TF_motif_seq_0275	WBOXATNPR1	204	-	GTCTA	(Motif sequence only)
StPYL3	TF_motif_seq_0275	WBOXATNPR1	212	+	TTGAT	(Motif sequence only)
StPYL3	TF_motif_seq_0275	WBOXATNPR1	263	-	TTCAA	(Motif sequence only)
StPYL3	TF_motif_seq_0275	WBOXATNPR1	268	-	TTCAA	(Motif sequence only)
StPYL3	TF_motif_seq_0275	WBOXATNPR1	275	+	TTGAG	(Motif sequence only)
StPYL3	TF_motif_seq_0275	WBOXATNPR1	350	+	TTGAT	(Motif sequence only)
StPYL3	TF_motif_seq_0275	WBOXATNPR1	395	+	TGGAC	(Motif sequence only)
StPYL3	TF_motif_seq_0275	WBOXATNPR1	397	-	GACAA	(Motif sequence only)
StPYL3	TF_motif_seq_0275	WBOXATNPR1	405	-	GTCAG	(Motif sequence only)
StPYL3	TF_motif_seq_0275	WBOXATNPR1	411	-	GTGAA	(Motif sequence only)
StPYL3	TF_motif_seq_0275	WBOXATNPR1	442	+	ATGAC	(Motif sequence only)
StPYL3	TF_motif_seq_0275	WBOXATNPR1	447	+	TTGAG	(Motif sequence only)
StPYL3	TF_motif_seq_0275	WBOXATNPR1	474	+	TTGAT	(Motif sequence only)
StPYL3	TF_motif_seq_0275	WBOXATNPR1	488	-	GCCAA	(Motif sequence only)
StPYL3	TF_motif_seq_0275	WBOXATNPR1	522	-	TTCAA	(Motif sequence only)
StPYL3	TF_motif_seq_0275	WBOXATNPR1	534	-	TTCAA	(Motif sequence only)
StPYL3	TF_motif_seq_0275	WBOXATNPR1	548	-	GTCAA	(Motif sequence only)
StPYL3	TF_motif_seq_0275	WBOXATNPR1	617	+	TTGAG	(Motif sequence only)
StPYL3	TF_motif_seq_0275	WBOXATNPR1	635	+	TGGAC	(Motif sequence only)
StPYL3	TF_motif_seq_0275	WBOXATNPR1	714	-	GTCGA	(Motif sequence only)
StPYL3	TF_motif_seq_0275	WBOXATNPR1	720	+	TTTAC	(Motif sequence only)
StPYL3	TF_motif_seq_0275	WBOXATNPR1	765	+	TAGAC	(Motif sequence only)
StPYL3	TF_motif_seq_0275	WBOXATNPR1	800	+	TTGCC	(Motif sequence only)
StPYL3	TF_motif_seq_0275	WBOXATNPR1	848	-	GTCCA	(Motif sequence only)
StPYL3	TF_motif_seq_0275	WBOXATNPR1	901	-	GTAAA	(Motif sequence only)
StPYL3	TF_motif_seq_0275	WBOXATNPR1	923	-	GTCTA	(Motif sequence only)
StPYL3	TF_motif_seq_0275	WBOXATNPR1	974	+	TCGAC	(Motif sequence only)
StPYL3	TF_motif_seq_0275	WBOXATNPR1	995	-	TTCAA	(Motif sequence only)
StPYL3	TF_motif_seq_0275	WBOXATNPR1	1016	+	TTTAC	(Motif sequence only)
StPYL3	TF_motif_seq_0275	WBOXATNPR1	1045	-	GGCAA	(Motif sequence only)
StPYL3	TF_motif_seq_0275	WBOXATNPR1	1056	-	GCCAA	(Motif sequence only)
StPYL3	TF_motif_seq_0275	WBOXATNPR1	1065	+	TTAAC	(Motif sequence only)
StPYL3	TF_motif_seq_0275	WBOXATNPR1	1070	-	ATCAA	(Motif sequence only)
StPYL3	TF_motif_seq_0275	WBOXATNPR1	1083	+	TTGAG	(Motif sequence only)
StPYL3	TF_motif_seq_0275	WBOXATNPR1	1087	-	GCCAA	(Motif sequence only)
StPYL3	TF_motif_seq_0275	WBOXATNPR1	1096	+	TGGAC	(Motif sequence only)
StPYL3	TF_motif_seq_0275	WBOXATNPR1	1152	-	TTCAA	(Motif sequence only)
StPYL3	TF_motif_seq_0275	WBOXATNPR1	1198	+	TTGAC	(Motif sequence only)
StPYL3	TF_motif_seq_0275	WBOXATNPR1	1207	+	TTGAC	(Motif sequence only)
StPYL3	TF_motif_seq_0275	WBOXATNPR1	1218	+	TTGAA	(Motif sequence only)
StPYL3	TF_motif_seq_0275	WBOXATNPR1	1236	+	TTGAC	(Motif sequence only)
StPYL3	TF_motif_seq_0275	WBOXATNPR1	1248	-	TTCAA	(Motif sequence only)
StPYL3	TF_motif_seq_0275	WBOXATNPR1	1261	-	GTCAT	(Motif sequence only)
StPYL3	TF_motif_seq_0275	WBOXATNPR1	1333	-	GTAAA	(Motif sequence only)
StPYL3	TF_motif_seq_0275	WBOXATNPR1	1403	+	ATGAC	(Motif sequence only)
StPYL3	TF_motif_seq_0275	WBOXATNPR1	1413	-	GTTAA	(Motif sequence only)
StPYL3	TF_motif_seq_0275	WBOXATNPR1	1430	-	TTCAA	(Motif sequence only)
StPYL3	TF_motif_seq_0275	WBOXATNPR1	1463	+	TTGAT	(Motif sequence only)
StPYL3	TF_motif_seq_0275	WBOXATNPR1	1484	-	GTAAA	(Motif sequence only)
StPYL3	TF_motif_seq_0275	WBOXATNPR1	1491	-	TTCAA	(Motif sequence only)
StPYL3	TF_motif_seq_0275	WBOXATNPR1	1544	-	ATCAA	(Motif sequence only)
StPYL3	TF_motif_seq_0275	WBOXATNPR1	1559	-	GTGAA	(Motif sequence only)
StPYL3	TF_motif_seq_0275	WBOXATNPR1	1563	-	ATCAA	(Motif sequence only)
StPYL3	TF_motif_seq_0275	WBOXATNPR1	1571	+	TTAAC	(Motif sequence only)
StPYL3	TF_motif_seq_0275	WBOXATNPR1	1619	-	GTAAA	(Motif sequence only)
StPYL3	TF_motif_seq_0275	WBOXATNPR1	1644	-	CTCAA	(Motif sequence only)
StPYL3	TF_motif_seq_0275	WBOXATNPR1	1675	-	GTCTA	(Motif sequence only)
StPYL3	TF_motif_seq_0275	WBOXATNPR1	1705	-	GTCAT	(Motif sequence only)
StPYL3	TF_motif_seq_0275	WBOXATNPR1	1719	-	GTCTA	(Motif sequence only)
StPYL3	TF_motif_seq_0275	WBOXATNPR1	1846	-	GTCAT	(Motif sequence only)
StPYL3	TF_motif_seq_0275	WBOXATNPR1	1860	-	GGCAA	(Motif sequence only)
StPYL3	TF_motif_seq_0275	WBOXATNPR1	1884	-	GTCAT	(Motif sequence only)
StPYL3	TF_motif_seq_0275	WBOXATNPR1	1891	-	GTCTA	(Motif sequence only)
StPYL3	TF_motif_seq_0275	WBOXATNPR1	1894	+	TAGAC	(Motif sequence only)
StPYL3	TF_motif_seq_0275	WBOXATNPR1	1908	+	TTGCC	(Motif sequence only)
StPYL3	TF_motif_seq_0288	PREATPRODH	1934	+	ACTCAt	(Motif sequence only)
StPYL3	TF_motif_seq_0290	TBOXATGAPB	10	+	ACTTTg	(Motif sequence only)
StPYL3	TF_motif_seq_0290	TBOXATGAPB	339	+	ACTTTg	(Motif sequence only)
StPYL3	TF_motif_seq_0290	TBOXATGAPB	708	+	ACTTTg	(Motif sequence only)
StPYL3	TF_motif_seq_0290	TBOXATGAPB	979	-	cAAAGT	(Motif sequence only)
StPYL3	TF_motif_seq_0290	TBOXATGAPB	1970	+	ACTTTg	(Motif sequence only)
StPYL3	TF_motif_seq_0317	IBOX	684	+	GATAAg	(Motif sequence only)
StPYL3	TF_motif_seq_0317	IBOX	1003	-	cTTATC	(Motif sequence only)
StPYL3	TF_motif_seq_0321	GT1CONSENSUS	63	-	tTTACC	(Motif sequence only)
StPYL3	TF_motif_seq_0321	GT1CONSENSUS	108	+	GAAAAt	(Motif sequence only)
StPYL3	TF_motif_seq_0321	GT1CONSENSUS	158	+	GGTAAt	(Motif sequence only)
StPYL3	TF_motif_seq_0321	GT1CONSENSUS	219	+	GGTAAt	(Motif sequence only)
StPYL3	TF_motif_seq_0321	GT1CONSENSUS	230	-	aTTTTC	(Motif sequence only)
StPYL3	TF_motif_seq_0321	GT1CONSENSUS	331	+	GAAAAt	(Motif sequence only)
StPYL3	TF_motif_seq_0321	GT1CONSENSUS	345	+	GATAAt	(Motif sequence only)
StPYL3	TF_motif_seq_0321	GT1CONSENSUS	356	+	GAAAAt	(Motif sequence only)
StPYL3	TF_motif_seq_0321	GT1CONSENSUS	519	-	aTTTTC	(Motif sequence only)
StPYL3	TF_motif_seq_0321	GT1CONSENSUS	531	-	aTTTTC	(Motif sequence only)
StPYL3	TF_motif_seq_0321	GT1CONSENSUS	695	+	GAAAAa	(Motif sequence only)
StPYL3	TF_motif_seq_0321	GT1CONSENSUS	755	-	aTTACC	(Motif sequence only)
StPYL3	TF_motif_seq_0321	GT1CONSENSUS	900	+	GGTAAa	(Motif sequence only)
StPYL3	TF_motif_seq_0321	GT1CONSENSUS	932	+	GGTAAt	(Motif sequence only)
StPYL3	TF_motif_seq_0321	GT1CONSENSUS	992	-	tTTTTC	(Motif sequence only)
StPYL3	TF_motif_seq_0321	GT1CONSENSUS	1136	+	GATAAt	(Motif sequence only)
StPYL3	TF_motif_seq_0321	GT1CONSENSUS	1279	-	aTTTTC	(Motif sequence only)
StPYL3	TF_motif_seq_0321	GT1CONSENSUS	1285	-	tTTTCC	(Motif sequence only)
StPYL3	TF_motif_seq_0321	GT1CONSENSUS	1420	+	GGAAAt	(Motif sequence only)
StPYL3	TF_motif_seq_0321	GT1CONSENSUS	1496	+	GATAAa	(Motif sequence only)
StPYL3	TF_motif_seq_0321	GT1CONSENSUS	1650	+	GATAAa	(Motif sequence only)
StPYL3	TF_motif_seq_0321	GT1CONSENSUS	1662	+	GATAAt	(Motif sequence only)
StPYL3	TF_motif_seq_0321	GT1CONSENSUS	1795	+	GAAAAa	(Motif sequence only)
StPYL3	TF_motif_seq_0334	SITEIIATCYTC	801	-	tGCCCA	(Motif sequence only)
StPYL3	TF_motif_seq_0334	SITEIIATCYTC	809	+	TGGGCa	(Motif sequence only)
StPYL3	TF_motif_seq_0334	SITEIIATCYTC	855	+	TGGGCa	(Motif sequence only)
StPYL3	TF_motif_seq_0334	SITEIIATCYTC	1858	+	TGGGCa	(Motif sequence only)
StPYL3	TF_motif_seq_0334	SITEIIATCYTC	1902	+	TGGGCa	(Motif sequence only)
StPYL3	TF_motif_seq_0336	SREATMSD	344	-	gGATAA	(Motif sequence only)
StPYL3	TF_motif_seq_0336	SREATMSD	683	-	gGATAA	(Motif sequence only)
StPYL3	TF_motif_seq_0336	SREATMSD	1004	+	TTATCc	(Motif sequence only)
StPYL3	TF_motif_seq_0336	SREATMSD	1135	-	gGATAA	(Motif sequence only)
StPYL3	TF_motif_seq_0340	CGCGBOXAT	74	+	ACGCGc	(Motif sequence only)
StPYL3	TF_motif_seq_0340	CGCGBOXAT	74	-	aCGCGC	(Motif sequence only)
StPYL3	TF_motif_seq_0341	MYB1AT	14	-	TGGTTt	(Motif sequence only)
StPYL3	TF_motif_seq_0341	MYB1AT	46	-	TGGTTt	(Motif sequence only)
StPYL3	TF_motif_seq_0341	MYB1AT	568	-	TGGTTt	(Motif sequence only)
StPYL3	TF_motif_seq_0341	MYB1AT	1537	+	gAACCA	(Motif sequence only)
StPYL3	TF_motif_seq_0343	ANAERO1CONSENSUS	1271	-	ttTGTTT	(Motif sequence only)
StPYL3	TF_motif_seq_0343	ANAERO1CONSENSUS	1622	+	AAACAac	(Motif sequence only)
StPYL3	TF_motif_seq_0343	ANAERO1CONSENSUS	1728	+	AAACAat	(Motif sequence only)
StPYL3	TF_motif_seq_0353	ACGTABREMOTIFA2OSEM	803	-	ccCACGT	(Motif sequence only)
StPYL3	TF_motif_seq_0353	ACGTABREMOTIFA2OSEM	806	+	ACGTGgg	(Motif sequence only)
StPYL3	TF_motif_seq_0353	ACGTABREMOTIFA2OSEM	849	-	tcCACGT	(Motif sequence only)
StPYL3	TF_motif_seq_0353	ACGTABREMOTIFA2OSEM	852	+	ACGTGgg	(Motif sequence only)
StPYL3	TF_motif_seq_0363	LEAFYATAG	1211	+	CCAATat	(Motif sequence only)
StPYL3	TF_motif_seq_0374	ABRERATCAL	73	+	cACGCGc	(Motif sequence only)
StPYL3	TF_motif_seq_0374	ABRERATCAL	804	-	cCACGTg	(Motif sequence only)
StPYL3	TF_motif_seq_0374	ABRERATCAL	805	+	cACGTGg	(Motif sequence only)
StPYL3	TF_motif_seq_0374	ABRERATCAL	850	-	cCACGTg	(Motif sequence only)
StPYL3	TF_motif_seq_0374	ABRERATCAL	851	+	cACGTGg	(Motif sequence only)
StPYL3	TF_motif_seq_0377	GAREAT	19	+	TAACAat	(Motif sequence only)
StPYL3	TF_motif_seq_0377	GAREAT	1410	-	ttTGTTA	(Motif sequence only)
StPYL3	TF_motif_seq_0377	GAREAT	1741	+	TAACAat	(Motif sequence only)
StPYL3	TF_motif_seq_0377	GAREAT	1831	-	ttTGTTA	(Motif sequence only)
StPYL3	TF_motif_seq_0377	GAREAT	1958	-	ctTGTTA	(Motif sequence only)
StPYL3	TF_motif_seq_0399	WBBOXPCWRKY1	115	-	gaTCAAA	(Motif sequence only)
StPYL3	TF_motif_seq_0399	WBBOXPCWRKY1	274	+	TTTGAgt	(Motif sequence only)
StPYL3	TF_motif_seq_0399	WBBOXPCWRKY1	547	-	ggTCAAA	(Motif sequence only)
StPYL3	TF_motif_seq_0399	WBBOXPCWRKY1	1082	+	TTTGAgc	(Motif sequence only)
StPYL3	TF_motif_seq_0399	WBBOXPCWRKY1	1151	-	atTCAAA	(Motif sequence only)
StPYL3	TF_motif_seq_0399	WBBOXPCWRKY1	1197	+	TTTGAct	(Motif sequence only)
StPYL3	TF_motif_seq_0399	WBBOXPCWRKY1	1235	+	TTTGAct	(Motif sequence only)
StPYL3	TF_motif_seq_0399	WBBOXPCWRKY1	1562	-	aaTCAAA	(Motif sequence only)
StPYL3	TF_motif_seq_0402	UP2ATMSD	998	+	AAACCctt	(Motif sequence only)
StPYL3	TF_motif_seq_0403	CCA1ATLHCB1	1379	-	AGATTttg	(Motif sequence only)
StPYL3	TF_motif_seq_0403	CCA1ATLHCB1	1514	+	cacAATCT	(Motif sequence only)
StPYL3	TF_motif_seq_0403	CCA1ATLHCB1	1729	+	aacAATCT	(Motif sequence only)
StPYL3	TF_motif_seq_0404	XYLAT	1407	-	ctcTTTGT	(Motif sequence only)
StPYL3	TF_motif_seq_0404	XYLAT	1828	-	tttTTTGT	(Motif sequence only)
StPYL3	TF_motif_seq_0434	P1BS	244	+	GAATAtat	(Motif sequence only)
StPYL3	TF_motif_seq_0434	P1BS	284	+	GAATAtgc	(Motif sequence only)
StPYL3	TF_motif_seq_0434	P1BS	284	-	gaaTATGC	(Motif sequence only)
StPYL3	TF_motif_seq_0434	P1BS	413	+	GAATAtga	(Motif sequence only)
StPYL3	TF_motif_seq_0434	P1BS	862	-	ataTATAC	(Motif sequence only)
StPYL3	TF_motif_seq_0434	P1BS	1106	+	GGATAttt	(Motif sequence only)
StPYL3	TF_motif_seq_0434	P1BS	1609	+	GAATAtag	(Motif sequence only)
StPYL3	TF_motif_seq_0434	P1BS	1680	-	aaaTATAC	(Motif sequence only)
StPYL3	TF_motif_seq_0434	P1BS	1805	+	GAATAtct	(Motif sequence only)
StPYL3	TF_motif_seq_0435	PIATGAPB	91	-	gaaATCAC	(Motif sequence only)
StPYL3	TF_motif_seq_0445	L1BOXATPDF1	137	-	tggATTTA	(Motif sequence only)
StPYL3	TF_motif_seq_0445	L1BOXATPDF1	1256	+	TAAATgtc	(Motif sequence only)
StPYL3	TF_motif_seq_0445	L1BOXATPDF1	1334	+	TAAATgaa	(Motif sequence only)
StPYL3	TF_motif_seq_0450	PALINDROMICCBOXGM	123	+	TGACGtat	(Motif sequence only)
StPYL3	TF_motif_seq_0450	PALINDROMICCBOXGM	443	+	TGACTtga	(Motif sequence only)
StPYL3	TF_motif_seq_0450	PALINDROMICCBOXGM	544	-	tcaGGTCA	(Motif sequence only)
StPYL3	TF_motif_seq_0450	PALINDROMICCBOXGM	1066	-	taaCATCA	(Motif sequence only)
StPYL3	TF_motif_seq_0450	PALINDROMICCBOXGM	1237	+	TGACTtcc	(Motif sequence only)
StPYL3	TF_motif_seq_0455	E2FANTRNR	1782	-	gaaGGAAA	(Motif sequence only)
StPYL3	TF_motif_seq_0458	E2FCONSENSUS	486	-	agGCCAAt	(Motif sequence only)
StPYL3	TF_motif_seq_0458	E2FCONSENSUS	799	+	tTTGCCca	(Motif sequence only)
StPYL3	TF_motif_seq_0458	E2FCONSENSUS	1043	-	agGGCAAa	(Motif sequence only)
StPYL3	TF_motif_seq_0458	E2FCONSENSUS	1054	-	gaGCCAAa	(Motif sequence only)
StPYL3	TF_motif_seq_0458	E2FCONSENSUS	1085	-	gaGCCAAa	(Motif sequence only)
StPYL3	TF_motif_seq_0458	E2FCONSENSUS	1858	-	tgGGCAAa	(Motif sequence only)
StPYL3	TF_motif_seq_0459	ABREATCONSENSUS	803	-	ccCACGTg	(Motif sequence only)
StPYL3	TF_motif_seq_0459	ABREATCONSENSUS	805	+	cACGTGgg	(Motif sequence only)
StPYL3	TF_motif_seq_0459	ABREATCONSENSUS	849	-	tcCACGTg	(Motif sequence only)
StPYL3	TF_motif_seq_0459	ABREATCONSENSUS	851	+	cACGTGgg	(Motif sequence only)
StPYL3	TF_motif_seq_0490	ANAERO4CONSENSUS	16	+	GTTTAacaa	(Motif sequence only)
StPYL3	TF_motif_seq_0492	GBOXLERBCS	803	-	cccACGTGg	(Motif sequence only)
StPYL3	TF_motif_seq_0492	GBOXLERBCS	804	+	cCACGTggg	(Motif sequence only)
StPYL3	TF_motif_seq_0492	GBOXLERBCS	849	-	tccACGTGg	(Motif sequence only)
StPYL3	TF_motif_seq_0492	GBOXLERBCS	850	+	cCACGTggg	(Motif sequence only)
StPYL2	TF_motif_seq_0009	LS7ATPR1	103	-	actttGACTT	(Motif sequence only)
StPYL2	TF_motif_seq_0009	LS7ATPR1	785	-	aatatGAGGT	(Motif sequence only)
StPYL2	TF_motif_seq_0009	LS7ATPR1	1056	+	ACGTTatagc	(Motif sequence only)
StPYL2	TF_motif_seq_0009	LS7ATPR1	1149	-	tcaatGTCGT	(Motif sequence only)
StPYL2	TF_motif_seq_0022	CARGATCONSENSUS	283	+	CCTATtttgg	(Motif sequence only)
StPYL2	TF_motif_seq_0022	CARGATCONSENSUS	283	-	cctatTTTGG	(Motif sequence only)
StPYL2	TF_motif_seq_0027	CARGCW8GAT	170	+	CAAAAtaaag	(Motif sequence only)
StPYL2	TF_motif_seq_0027	CARGCW8GAT	170	-	caaaaTAAAG	(Motif sequence only)
StPYL2	TF_motif_seq_0027	CARGCW8GAT	647	+	CTAATaattg	(Motif sequence only)
StPYL2	TF_motif_seq_0027	CARGCW8GAT	647	-	ctaatAATTG	(Motif sequence only)
StPYL2	TF_motif_seq_0027	CARGCW8GAT	905	+	CTTATttttg	(Motif sequence only)
StPYL2	TF_motif_seq_0027	CARGCW8GAT	905	-	cttatTTTTG	(Motif sequence only)
StPYL2	TF_motif_seq_0027	CARGCW8GAT	1280	+	CTTTTttatg	(Motif sequence only)
StPYL2	TF_motif_seq_0027	CARGCW8GAT	1280	-	cttttTTATG	(Motif sequence only)
StPYL2	TF_motif_seq_0029	ACEATCHS	940	-	ttttaGTGTC	(Motif sequence only)
StPYL2	TF_motif_seq_0029	ACEATCHS	1284	-	tttatGTGTC	(Motif sequence only)
StPYL2	TF_motif_seq_0029	ACEATCHS	1648	-	tttaaGTGTC	(Motif sequence only)
StPYL2	TF_motif_seq_0052	LS5ATPR1	416	+	TCTACcatac	(Motif sequence only)
StPYL2	TF_motif_seq_0053	SORLREP5AT	1414	-	atataTGCAA	(Motif sequence only)
StPYL2	TF_motif_seq_0060	UPRE1AT	996	-	tgtgaaCCAAT	(Motif sequence only)
StPYL2	TF_motif_seq_0076	HDZIPIIIAT	1309	-	ttcattATTAC	(Motif sequence only)
StPYL2	TF_motif_seq_0076	HDZIPIIIAT	1673	-	gtcattATTAC	(Motif sequence only)
StPYL2	TF_motif_seq_0168	AGAMOUSATCONSENSUS	951	+	TTTCCtatggtgccaa	(Motif sequence only)
StPYL2	TF_motif_seq_0182	AGL2ATCONSENSUS	714	+	ggaaCCATAatttgaaaa	(Motif sequence only)
StPYL2	TF_motif_seq_0182	AGL2ATCONSENSUS	1400	+	attgCCATTtttatatat	(Motif sequence only)
StPYL2	TF_motif_seq_0183	AGL1ATCONSENSUS	950	-	aTTTCCtatggtgccaaa	(Motif sequence only)
StPYL2	TF_motif_seq_0248	MYBCOREATCYCB1	36	-	TCGTT	(Motif sequence only)
StPYL2	TF_motif_seq_0248	MYBCOREATCYCB1	121	+	AACGT	(Motif sequence only)
StPYL2	TF_motif_seq_0248	MYBCOREATCYCB1	434	-	CCGCT	(Motif sequence only)
StPYL2	TF_motif_seq_0248	MYBCOREATCYCB1	444	+	AACGA	(Motif sequence only)
StPYL2	TF_motif_seq_0248	MYBCOREATCYCB1	541	+	AACGT	(Motif sequence only)
StPYL2	TF_motif_seq_0248	MYBCOREATCYCB1	729	+	AAAGG	(Motif sequence only)
StPYL2	TF_motif_seq_0248	MYBCOREATCYCB1	730	+	AAGGG	(Motif sequence only)
StPYL2	TF_motif_seq_0248	MYBCOREATCYCB1	800	+	AAAGG	(Motif sequence only)
StPYL2	TF_motif_seq_0248	MYBCOREATCYCB1	843	+	AACGA	(Motif sequence only)
StPYL2	TF_motif_seq_0248	MYBCOREATCYCB1	862	+	AATGG	(Motif sequence only)
StPYL2	TF_motif_seq_0248	MYBCOREATCYCB1	1014	-	CCTTT	(Motif sequence only)
StPYL2	TF_motif_seq_0248	MYBCOREATCYCB1	1056	-	ACGTT	(Motif sequence only)
StPYL2	TF_motif_seq_0248	MYBCOREATCYCB1	1108	-	GCGTT	(Motif sequence only)
StPYL2	TF_motif_seq_0248	MYBCOREATCYCB1	1155	-	TCGTT	(Motif sequence only)
StPYL2	TF_motif_seq_0248	MYBCOREATCYCB1	1236	-	CCGCT	(Motif sequence only)
StPYL2	TF_motif_seq_0248	MYBCOREATCYCB1	1247	-	CAGTT	(Motif sequence only)
StPYL2	TF_motif_seq_0248	MYBCOREATCYCB1	1269	-	CCCTT	(Motif sequence only)
StPYL2	TF_motif_seq_0248	MYBCOREATCYCB1	1270	-	CCTTT	(Motif sequence only)
StPYL2	TF_motif_seq_0248	MYBCOREATCYCB1	1404	-	CCATT	(Motif sequence only)
StPYL2	TF_motif_seq_0248	MYBCOREATCYCB1	1437	+	AACAG	(Motif sequence only)
StPYL2	TF_motif_seq_0248	MYBCOREATCYCB1	1572	+	AGCGG	(Motif sequence only)
StPYL2	TF_motif_seq_0248	MYBCOREATCYCB1	1605	-	CCGCT	(Motif sequence only)
StPYL2	TF_motif_seq_0248	MYBCOREATCYCB1	1638	-	CCATT	(Motif sequence only)
StPYL2	TF_motif_seq_0248	MYBCOREATCYCB1	1728	-	CCGGT	(Motif sequence only)
StPYL2	TF_motif_seq_0248	MYBCOREATCYCB1	1774	+	ACCGG	(Motif sequence only)
StPYL2	TF_motif_seq_0248	MYBCOREATCYCB1	1814	+	AAAGG	(Motif sequence only)
StPYL2	TF_motif_seq_0248	MYBCOREATCYCB1	1815	+	AAGGG	(Motif sequence only)
StPYL2	TF_motif_seq_0248	MYBCOREATCYCB1	1882	-	TCGTT	(Motif sequence only)
StPYL2	TF_motif_seq_0248	MYBCOREATCYCB1	1979	+	AAAGG	(Motif sequence only)
StPYL2	TF_motif_seq_0249	ABRELATERD1	61	-	CAAGT	(Motif sequence only)
StPYL2	TF_motif_seq_0249	ABRELATERD1	121	-	AACGT	(Motif sequence only)
StPYL2	TF_motif_seq_0249	ABRELATERD1	122	+	ACGTC	(Motif sequence only)
StPYL2	TF_motif_seq_0249	ABRELATERD1	153	+	ACATG	(Motif sequence only)
StPYL2	TF_motif_seq_0249	ABRELATERD1	154	-	CATGT	(Motif sequence only)
StPYL2	TF_motif_seq_0249	ABRELATERD1	271	+	AGGTG	(Motif sequence only)
StPYL2	TF_motif_seq_0249	ABRELATERD1	372	-	CACGA	(Motif sequence only)
StPYL2	TF_motif_seq_0249	ABRELATERD1	541	-	AACGT	(Motif sequence only)
StPYL2	TF_motif_seq_0249	ABRELATERD1	542	+	ACGTA	(Motif sequence only)
StPYL2	TF_motif_seq_0249	ABRELATERD1	791	+	AGGTG	(Motif sequence only)
StPYL2	TF_motif_seq_0249	ABRELATERD1	802	+	AGGTG	(Motif sequence only)
StPYL2	TF_motif_seq_0249	ABRELATERD1	819	-	CAAGT	(Motif sequence only)
StPYL2	TF_motif_seq_0249	ABRELATERD1	820	+	AAGTG	(Motif sequence only)
StPYL2	TF_motif_seq_0249	ABRELATERD1	993	+	AGGTG	(Motif sequence only)
StPYL2	TF_motif_seq_0249	ABRELATERD1	1007	-	CACTT	(Motif sequence only)
StPYL2	TF_motif_seq_0249	ABRELATERD1	1055	-	CACGT	(Motif sequence only)
StPYL2	TF_motif_seq_0249	ABRELATERD1	1056	+	ACGTT	(Motif sequence only)
StPYL2	TF_motif_seq_0249	ABRELATERD1	1287	+	ATGTG	(Motif sequence only)
StPYL2	TF_motif_seq_0249	ABRELATERD1	1318	+	ACATG	(Motif sequence only)
StPYL2	TF_motif_seq_0249	ABRELATERD1	1319	-	CATGT	(Motif sequence only)
StPYL2	TF_motif_seq_0249	ABRELATERD1	1474	+	AAGTG	(Motif sequence only)
StPYL2	TF_motif_seq_0249	ABRELATERD1	1529	+	AAGTG	(Motif sequence only)
StPYL2	TF_motif_seq_0249	ABRELATERD1	1651	+	AAGTG	(Motif sequence only)
StPYL2	TF_motif_seq_0249	ABRELATERD1	1682	+	ACATG	(Motif sequence only)
StPYL2	TF_motif_seq_0249	ABRELATERD1	1683	-	CATGT	(Motif sequence only)
StPYL2	TF_motif_seq_0249	ABRELATERD1	1785	-	CACAT	(Motif sequence only)
StPYL2	TF_motif_seq_0249	ABRELATERD1	1881	-	CTCGT	(Motif sequence only)
StPYL2	TF_motif_seq_0249	ABRELATERD1	1909	-	CATGT	(Motif sequence only)
StPYL2	TF_motif_seq_0261	SURECOREATSULTR11	124	-	GTCTC	(Motif sequence only)
StPYL2	TF_motif_seq_0261	SURECOREATSULTR11	191	-	GTCTT	(Motif sequence only)
StPYL2	TF_motif_seq_0261	SURECOREATSULTR11	413	-	ATCTC	(Motif sequence only)
StPYL2	TF_motif_seq_0261	SURECOREATSULTR11	449	-	TTCTC	(Motif sequence only)
StPYL2	TF_motif_seq_0261	SURECOREATSULTR11	686	+	AAGAC	(Motif sequence only)
StPYL2	TF_motif_seq_0261	SURECOREATSULTR11	749	-	ATCTC	(Motif sequence only)
StPYL2	TF_motif_seq_0261	SURECOREATSULTR11	766	+	GAGTC	(Motif sequence only)
StPYL2	TF_motif_seq_0261	SURECOREATSULTR11	945	-	GTGTC	(Motif sequence only)
StPYL2	TF_motif_seq_0261	SURECOREATSULTR11	977	+	GTGAC	(Motif sequence only)
StPYL2	TF_motif_seq_0261	SURECOREATSULTR11	1164	-	GTTTC	(Motif sequence only)
StPYL2	TF_motif_seq_0261	SURECOREATSULTR11	1170	+	GAGAC	(Motif sequence only)
StPYL2	TF_motif_seq_0261	SURECOREATSULTR11	1267	-	GTCCC	(Motif sequence only)
StPYL2	TF_motif_seq_0261	SURECOREATSULTR11	1289	-	GTGTC	(Motif sequence only)
StPYL2	TF_motif_seq_0261	SURECOREATSULTR11	1291	-	GTCTT	(Motif sequence only)
StPYL2	TF_motif_seq_0261	SURECOREATSULTR11	1332	-	GTCTT	(Motif sequence only)
StPYL2	TF_motif_seq_0261	SURECOREATSULTR11	1635	-	GTCCC	(Motif sequence only)
StPYL2	TF_motif_seq_0261	SURECOREATSULTR11	1653	-	GTGTC	(Motif sequence only)
StPYL2	TF_motif_seq_0261	SURECOREATSULTR11	1655	-	GTCTT	(Motif sequence only)
StPYL2	TF_motif_seq_0261	SURECOREATSULTR11	1738	-	GTATC	(Motif sequence only)
StPYL2	TF_motif_seq_0261	SURECOREATSULTR11	1750	+	GAGTC	(Motif sequence only)
StPYL2	TF_motif_seq_0261	SURECOREATSULTR11	1779	+	GAGTC	(Motif sequence only)
StPYL2	TF_motif_seq_0261	SURECOREATSULTR11	1781	-	GTCCC	(Motif sequence only)
StPYL2	TF_motif_seq_0261	SURECOREATSULTR11	1832	+	TAGAC	(Motif sequence only)
StPYL2	TF_motif_seq_0261	SURECOREATSULTR11	1903	-	GTCAC	(Motif sequence only)
StPYL2	TF_motif_seq_0261	SURECOREATSULTR11	1932	-	GTCTA	(Motif sequence only)
StPYL2	TF_motif_seq_0263	SORLIP1AT	275	-	GTGGT	(Motif sequence only)
StPYL2	TF_motif_seq_0263	SORLIP1AT	430	+	CCCAC	(Motif sequence only)
StPYL2	TF_motif_seq_0263	SORLIP1AT	467	-	GTGGT	(Motif sequence only)
StPYL2	TF_motif_seq_0263	SORLIP1AT	639	+	GCAAC	(Motif sequence only)
StPYL2	TF_motif_seq_0263	SORLIP1AT	863	-	ATGGC	(Motif sequence only)
StPYL2	TF_motif_seq_0263	SORLIP1AT	945	-	GTGTC	(Motif sequence only)
StPYL2	TF_motif_seq_0263	SORLIP1AT	960	-	GTGCC	(Motif sequence only)
StPYL2	TF_motif_seq_0263	SORLIP1AT	962	+	GCCAA	(Motif sequence only)
StPYL2	TF_motif_seq_0263	SORLIP1AT	977	-	GTGAC	(Motif sequence only)
StPYL2	TF_motif_seq_0263	SORLIP1AT	1207	-	GTGGT	(Motif sequence only)
StPYL2	TF_motif_seq_0263	SORLIP1AT	1235	+	GCCGC	(Motif sequence only)
StPYL2	TF_motif_seq_0263	SORLIP1AT	1289	-	GTGTC	(Motif sequence only)
StPYL2	TF_motif_seq_0263	SORLIP1AT	1403	+	GCCAT	(Motif sequence only)
StPYL2	TF_motif_seq_0263	SORLIP1AT	1521	-	GTTGC	(Motif sequence only)
StPYL2	TF_motif_seq_0263	SORLIP1AT	1537	-	GGGGC	(Motif sequence only)
StPYL2	TF_motif_seq_0263	SORLIP1AT	1573	-	GCGGC	(Motif sequence only)
StPYL2	TF_motif_seq_0263	SORLIP1AT	1604	+	GCCGC	(Motif sequence only)
StPYL2	TF_motif_seq_0263	SORLIP1AT	1653	-	GTGTC	(Motif sequence only)
StPYL2	TF_motif_seq_0263	SORLIP1AT	1783	+	CCCAC	(Motif sequence only)
StPYL2	TF_motif_seq_0263	SORLIP1AT	1792	-	GTGGG	(Motif sequence only)
StPYL2	TF_motif_seq_0263	SORLIP1AT	1869	+	TCCAC	(Motif sequence only)
StPYL2	TF_motif_seq_0263	SORLIP1AT	1872	+	ACCAC	(Motif sequence only)
StPYL2	TF_motif_seq_0263	SORLIP1AT	1903	+	GTCAC	(Motif sequence only)
StPYL2	TF_motif_seq_0265	SORLIP2AT	428	-	TGCCC	(Motif sequence only)
StPYL2	TF_motif_seq_0265	SORLIP2AT	960	+	GTGCC	(Motif sequence only)
StPYL2	TF_motif_seq_0265	SORLIP2AT	1267	-	GTCCC	(Motif sequence only)
StPYL2	TF_motif_seq_0265	SORLIP2AT	1537	+	GGGGC	(Motif sequence only)
StPYL2	TF_motif_seq_0265	SORLIP2AT	1538	+	GGGCA	(Motif sequence only)
StPYL2	TF_motif_seq_0265	SORLIP2AT	1635	-	GTCCC	(Motif sequence only)
StPYL2	TF_motif_seq_0265	SORLIP2AT	1781	-	GTCCC	(Motif sequence only)
StPYL2	TF_motif_seq_0265	SORLIP2AT	1930	+	GGGTC	(Motif sequence only)
StPYL2	TF_motif_seq_0268	ARR1AT	34	-	AATCG	(Motif sequence only)
StPYL2	TF_motif_seq_0268	ARR1AT	200	-	AATCA	(Motif sequence only)
StPYL2	TF_motif_seq_0268	ARR1AT	204	-	AATCA	(Motif sequence only)
StPYL2	TF_motif_seq_0268	ARR1AT	226	-	AATCA	(Motif sequence only)
StPYL2	TF_motif_seq_0268	ARR1AT	240	-	AATCA	(Motif sequence only)
StPYL2	TF_motif_seq_0268	ARR1AT	363	-	AATCT	(Motif sequence only)
StPYL2	TF_motif_seq_0268	ARR1AT	369	-	AATCA	(Motif sequence only)
StPYL2	TF_motif_seq_0268	ARR1AT	446	+	CGATT	(Motif sequence only)
StPYL2	TF_motif_seq_0268	ARR1AT	735	+	TGATT	(Motif sequence only)
StPYL2	TF_motif_seq_0268	ARR1AT	748	-	AATCT	(Motif sequence only)
StPYL2	TF_motif_seq_0268	ARR1AT	1004	-	AATCA	(Motif sequence only)
StPYL2	TF_motif_seq_0268	ARR1AT	1084	-	AATCA	(Motif sequence only)
StPYL2	TF_motif_seq_0268	ARR1AT	1612	+	AGATT	(Motif sequence only)
StPYL2	TF_motif_seq_0268	ARR1AT	1819	+	GGATT	(Motif sequence only)
StPYL2	TF_motif_seq_0268	ARR1AT	1841	+	TGATT	(Motif sequence only)
StPYL2	TF_motif_seq_0275	WBOXATNPR1	7	-	ATCAA	(Motif sequence only)
StPYL2	TF_motif_seq_0275	WBOXATNPR1	31	-	GTAAA	(Motif sequence only)
StPYL2	TF_motif_seq_0275	WBOXATNPR1	39	+	TTTAC	(Motif sequence only)
StPYL2	TF_motif_seq_0275	WBOXATNPR1	50	+	TTGAT	(Motif sequence only)
StPYL2	TF_motif_seq_0275	WBOXATNPR1	53	-	ATCAA	(Motif sequence only)
StPYL2	TF_motif_seq_0275	WBOXATNPR1	59	-	TTCAA	(Motif sequence only)
StPYL2	TF_motif_seq_0275	WBOXATNPR1	68	+	TTAAC	(Motif sequence only)
StPYL2	TF_motif_seq_0275	WBOXATNPR1	100	+	CTGAC	(Motif sequence only)
StPYL2	TF_motif_seq_0275	WBOXATNPR1	106	+	TTGAC	(Motif sequence only)
StPYL2	TF_motif_seq_0275	WBOXATNPR1	126	-	CTCAA	(Motif sequence only)
StPYL2	TF_motif_seq_0275	WBOXATNPR1	157	-	GTAAA	(Motif sequence only)
StPYL2	TF_motif_seq_0275	WBOXATNPR1	168	-	TTCAA	(Motif sequence only)
StPYL2	TF_motif_seq_0275	WBOXATNPR1	189	+	TTGTC	(Motif sequence only)
StPYL2	TF_motif_seq_0275	WBOXATNPR1	197	-	GTTAA	(Motif sequence only)
StPYL2	TF_motif_seq_0275	WBOXATNPR1	201	-	ATCAA	(Motif sequence only)
StPYL2	TF_motif_seq_0275	WBOXATNPR1	241	-	ATCAA	(Motif sequence only)
StPYL2	TF_motif_seq_0275	WBOXATNPR1	249	-	TTCAA	(Motif sequence only)
StPYL2	TF_motif_seq_0275	WBOXATNPR1	309	-	ATCAA	(Motif sequence only)
StPYL2	TF_motif_seq_0275	WBOXATNPR1	349	-	ATCAA	(Motif sequence only)
StPYL2	TF_motif_seq_0275	WBOXATNPR1	378	-	GTTAA	(Motif sequence only)
StPYL2	TF_motif_seq_0275	WBOXATNPR1	475	-	GTCAA	(Motif sequence only)
StPYL2	TF_motif_seq_0275	WBOXATNPR1	496	-	TTCAA	(Motif sequence only)
StPYL2	TF_motif_seq_0275	WBOXATNPR1	517	-	TTCAA	(Motif sequence only)
StPYL2	TF_motif_seq_0275	WBOXATNPR1	538	-	TTCAA	(Motif sequence only)
StPYL2	TF_motif_seq_0275	WBOXATNPR1	559	-	TTCAA	(Motif sequence only)
StPYL2	TF_motif_seq_0275	WBOXATNPR1	580	-	TTCAA	(Motif sequence only)
StPYL2	TF_motif_seq_0275	WBOXATNPR1	601	-	TTCAA	(Motif sequence only)
StPYL2	TF_motif_seq_0275	WBOXATNPR1	654	+	TTGAA	(Motif sequence only)
StPYL2	TF_motif_seq_0275	WBOXATNPR1	665	+	TTGTC	(Motif sequence only)
StPYL2	TF_motif_seq_0275	WBOXATNPR1	667	-	GTCAA	(Motif sequence only)
StPYL2	TF_motif_seq_0275	WBOXATNPR1	681	+	TTGTC	(Motif sequence only)
StPYL2	TF_motif_seq_0275	WBOXATNPR1	683	-	GTCAA	(Motif sequence only)
StPYL2	TF_motif_seq_0275	WBOXATNPR1	725	+	TTGAA	(Motif sequence only)
StPYL2	TF_motif_seq_0275	WBOXATNPR1	764	+	TTGAG	(Motif sequence only)
StPYL2	TF_motif_seq_0275	WBOXATNPR1	768	-	GTCAT	(Motif sequence only)
StPYL2	TF_motif_seq_0275	WBOXATNPR1	780	-	GTCAA	(Motif sequence only)
StPYL2	TF_motif_seq_0275	WBOXATNPR1	793	-	GTGAA	(Motif sequence only)
StPYL2	TF_motif_seq_0275	WBOXATNPR1	822	-	GTGAA	(Motif sequence only)
StPYL2	TF_motif_seq_0275	WBOXATNPR1	881	+	TTGAA	(Motif sequence only)
StPYL2	TF_motif_seq_0275	WBOXATNPR1	930	+	ATGAC	(Motif sequence only)
StPYL2	TF_motif_seq_0275	WBOXATNPR1	932	-	GACAA	(Motif sequence only)
StPYL2	TF_motif_seq_0275	WBOXATNPR1	947	-	GTCAT	(Motif sequence only)
StPYL2	TF_motif_seq_0275	WBOXATNPR1	962	-	GCCAA	(Motif sequence only)
StPYL2	TF_motif_seq_0275	WBOXATNPR1	977	+	GTGAC	(Motif sequence only)
StPYL2	TF_motif_seq_0275	WBOXATNPR1	997	-	GTGAA	(Motif sequence only)
StPYL2	TF_motif_seq_0275	WBOXATNPR1	1010	+	TTTAC	(Motif sequence only)
StPYL2	TF_motif_seq_0275	WBOXATNPR1	1036	+	TTGTC	(Motif sequence only)
StPYL2	TF_motif_seq_0275	WBOXATNPR1	1038	-	GTCAT	(Motif sequence only)
StPYL2	TF_motif_seq_0275	WBOXATNPR1	1085	-	ATCAA	(Motif sequence only)
StPYL2	TF_motif_seq_0275	WBOXATNPR1	1098	+	TTAAC	(Motif sequence only)
StPYL2	TF_motif_seq_0275	WBOXATNPR1	1111	+	TTGAT	(Motif sequence only)
StPYL2	TF_motif_seq_0275	WBOXATNPR1	1122	-	ATCAA	(Motif sequence only)
StPYL2	TF_motif_seq_0275	WBOXATNPR1	1132	-	GTTAA	(Motif sequence only)
StPYL2	TF_motif_seq_0275	WBOXATNPR1	1137	+	TTGTC	(Motif sequence only)
StPYL2	TF_motif_seq_0275	WBOXATNPR1	1139	-	GTCAT	(Motif sequence only)
StPYL2	TF_motif_seq_0275	WBOXATNPR1	1148	-	TTCAA	(Motif sequence only)
StPYL2	TF_motif_seq_0275	WBOXATNPR1	1176	+	TTTAC	(Motif sequence only)
StPYL2	TF_motif_seq_0275	WBOXATNPR1	1222	+	TTGAT	(Motif sequence only)
StPYL2	TF_motif_seq_0275	WBOXATNPR1	1233	+	TTGCC	(Motif sequence only)
StPYL2	TF_motif_seq_0275	WBOXATNPR1	1252	+	TTGAC	(Motif sequence only)
StPYL2	TF_motif_seq_0275	WBOXATNPR1	1322	-	GTAAA	(Motif sequence only)
StPYL2	TF_motif_seq_0275	WBOXATNPR1	1350	-	GTAAA	(Motif sequence only)
StPYL2	TF_motif_seq_0275	WBOXATNPR1	1358	-	GTAAA	(Motif sequence only)
StPYL2	TF_motif_seq_0275	WBOXATNPR1	1380	+	TTCAC	(Motif sequence only)
StPYL2	TF_motif_seq_0275	WBOXATNPR1	1401	+	TTGCC	(Motif sequence only)
StPYL2	TF_motif_seq_0275	WBOXATNPR1	1454	+	TTGAT	(Motif sequence only)
StPYL2	TF_motif_seq_0275	WBOXATNPR1	1466	+	TTAAC	(Motif sequence only)
StPYL2	TF_motif_seq_0275	WBOXATNPR1	1478	-	GTTAA	(Motif sequence only)
StPYL2	TF_motif_seq_0275	WBOXATNPR1	1489	-	TTCAA	(Motif sequence only)
StPYL2	TF_motif_seq_0275	WBOXATNPR1	1499	-	GTTAA	(Motif sequence only)
StPYL2	TF_motif_seq_0275	WBOXATNPR1	1543	+	TTTAC	(Motif sequence only)
StPYL2	TF_motif_seq_0275	WBOXATNPR1	1575	-	GGCAA	(Motif sequence only)
StPYL2	TF_motif_seq_0275	WBOXATNPR1	1593	-	GTTAA	(Motif sequence only)
StPYL2	TF_motif_seq_0275	WBOXATNPR1	1602	+	TTGCC	(Motif sequence only)
StPYL2	TF_motif_seq_0275	WBOXATNPR1	1621	+	TTGAC	(Motif sequence only)
StPYL2	TF_motif_seq_0275	WBOXATNPR1	1629	-	GTAAA	(Motif sequence only)
StPYL2	TF_motif_seq_0275	WBOXATNPR1	1642	+	TTTAC	(Motif sequence only)
StPYL2	TF_motif_seq_0275	WBOXATNPR1	1673	-	GTCAT	(Motif sequence only)
StPYL2	TF_motif_seq_0275	WBOXATNPR1	1764	+	TTGAA	(Motif sequence only)
StPYL2	TF_motif_seq_0275	WBOXATNPR1	1796	-	GTAAA	(Motif sequence only)
StPYL2	TF_motif_seq_0275	WBOXATNPR1	1823	-	TTCAA	(Motif sequence only)
StPYL2	TF_motif_seq_0275	WBOXATNPR1	1832	+	TAGAC	(Motif sequence only)
StPYL2	TF_motif_seq_0275	WBOXATNPR1	1840	+	TTGAT	(Motif sequence only)
StPYL2	TF_motif_seq_0275	WBOXATNPR1	1861	+	TTTAC	(Motif sequence only)
StPYL2	TF_motif_seq_0275	WBOXATNPR1	1885	+	TTGAT	(Motif sequence only)
StPYL2	TF_motif_seq_0275	WBOXATNPR1	1891	-	GTAAA	(Motif sequence only)
StPYL2	TF_motif_seq_0275	WBOXATNPR1	1901	+	TTGTC	(Motif sequence only)
StPYL2	TF_motif_seq_0275	WBOXATNPR1	1903	-	GTCAC	(Motif sequence only)
StPYL2	TF_motif_seq_0275	WBOXATNPR1	1932	-	GTCTA	(Motif sequence only)
StPYL2	TF_motif_seq_0275	WBOXATNPR1	1949	+	TTTAC	(Motif sequence only)
StPYL2	TF_motif_seq_0275	WBOXATNPR1	1961	+	TTTAC	(Motif sequence only)
StPYL2	TF_motif_seq_0275	WBOXATNPR1	1989	+	TTGAA	(Motif sequence only)
StPYL2	TF_motif_seq_0279	T/GBOXATPIN2	1055	-	cACGTT	(Motif sequence only)
StPYL2	TF_motif_seq_0288	PREATPRODH	1354	-	aTGAGT	(Motif sequence only)
StPYL2	TF_motif_seq_0288	PREATPRODH	1906	+	ACTCAt	(Motif sequence only)
StPYL2	TF_motif_seq_0290	TBOXATGAPB	103	+	ACTTTg	(Motif sequence only)
StPYL2	TF_motif_seq_0318	GCCCORE	1235	+	GCCGCt	(Motif sequence only)
StPYL2	TF_motif_seq_0318	GCCCORE	1572	-	aGCGGC	(Motif sequence only)
StPYL2	TF_motif_seq_0318	GCCCORE	1604	+	GCCGCt	(Motif sequence only)
StPYL2	TF_motif_seq_0321	GT1CONSENSUS	626	-	tTTTTC	(Motif sequence only)
StPYL2	TF_motif_seq_0321	GT1CONSENSUS	656	+	GAAAAt	(Motif sequence only)
StPYL2	TF_motif_seq_0321	GT1CONSENSUS	697	+	GGAAAt	(Motif sequence only)
StPYL2	TF_motif_seq_0321	GT1CONSENSUS	740	+	GGAAAa	(Motif sequence only)
StPYL2	TF_motif_seq_0321	GT1CONSENSUS	795	+	GAAAAa	(Motif sequence only)
StPYL2	TF_motif_seq_0321	GT1CONSENSUS	824	+	GAAAAa	(Motif sequence only)
StPYL2	TF_motif_seq_0321	GT1CONSENSUS	831	+	GAAAAa	(Motif sequence only)
StPYL2	TF_motif_seq_0321	GT1CONSENSUS	883	+	GAAAAt	(Motif sequence only)
StPYL2	TF_motif_seq_0321	GT1CONSENSUS	950	-	aTTTCC	(Motif sequence only)
StPYL2	TF_motif_seq_0321	GT1CONSENSUS	1010	-	tTTACC	(Motif sequence only)
StPYL2	TF_motif_seq_0321	GT1CONSENSUS	1119	-	tTTATC	(Motif sequence only)
StPYL2	TF_motif_seq_0321	GT1CONSENSUS	1183	-	aTTATC	(Motif sequence only)
StPYL2	TF_motif_seq_0321	GT1CONSENSUS	1191	+	GAAAAa	(Motif sequence only)
StPYL2	TF_motif_seq_0321	GT1CONSENSUS	1209	+	GGTAAt	(Motif sequence only)
StPYL2	TF_motif_seq_0321	GT1CONSENSUS	1224	+	GATAAt	(Motif sequence only)
StPYL2	TF_motif_seq_0321	GT1CONSENSUS	1275	-	tTTTTC	(Motif sequence only)
StPYL2	TF_motif_seq_0321	GT1CONSENSUS	1377	-	tTTTTC	(Motif sequence only)
StPYL2	TF_motif_seq_0321	GT1CONSENSUS	1486	-	tTTTTC	(Motif sequence only)
StPYL2	TF_motif_seq_0321	GT1CONSENSUS	1550	-	aTTACC	(Motif sequence only)
StPYL2	TF_motif_seq_0321	GT1CONSENSUS	1558	+	GAAAAa	(Motif sequence only)
StPYL2	TF_motif_seq_0321	GT1CONSENSUS	1795	+	GGTAAa	(Motif sequence only)
StPYL2	TF_motif_seq_0321	GT1CONSENSUS	1849	+	GATAAa	(Motif sequence only)
StPYL2	TF_motif_seq_0323	RHERPATEXPA7	371	+	TCACGa	(Motif sequence only)
StPYL2	TF_motif_seq_0334	SITEIIATCYTC	428	-	tGCCCA	(Motif sequence only)
StPYL2	TF_motif_seq_0336	SREATMSD	1848	-	gGATAA	(Motif sequence only)
StPYL2	TF_motif_seq_0341	MYB1AT	468	-	TGGTTc	(Motif sequence only)
StPYL2	TF_motif_seq_0341	MYB1AT	715	+	gAACCA	(Motif sequence only)
StPYL2	TF_motif_seq_0341	MYB1AT	999	+	gAACCA	(Motif sequence only)
StPYL2	TF_motif_seq_0341	MYB1AT	1718	-	TGGTTt	(Motif sequence only)
StPYL2	TF_motif_seq_0343	ANAERO1CONSENSUS	183	+	AAACAat	(Motif sequence only)
StPYL2	TF_motif_seq_0343	ANAERO1CONSENSUS	213	+	AAACAaa	(Motif sequence only)
StPYL2	TF_motif_seq_0343	ANAERO1CONSENSUS	294	-	atTGTTT	(Motif sequence only)
StPYL2	TF_motif_seq_0343	ANAERO1CONSENSUS	743	+	AAACAaa	(Motif sequence only)
StPYL2	TF_motif_seq_0343	ANAERO1CONSENSUS	814	+	AAACAca	(Motif sequence only)
StPYL2	TF_motif_seq_0343	ANAERO1CONSENSUS	876	-	ttTGTTT	(Motif sequence only)
StPYL2	TF_motif_seq_0343	ANAERO1CONSENSUS	1196	+	AAACAta	(Motif sequence only)
StPYL2	TF_motif_seq_0343	ANAERO1CONSENSUS	1325	+	AAACAat	(Motif sequence only)
StPYL2	TF_motif_seq_0343	ANAERO1CONSENSUS	1373	-	ttTGTTT	(Motif sequence only)
StPYL2	TF_motif_seq_0353	ACGTABREMOTIFA2OSEM	1053	-	caCACGT	(Motif sequence only)
StPYL2	TF_motif_seq_0354	GADOWNAT	1053	-	caCACGT	(Motif sequence only)
StPYL2	TF_motif_seq_0363	LEAFYATAG	1516	+	CCAATgt	(Motif sequence only)
StPYL2	TF_motif_seq_0363	LEAFYATAG	1714	-	tcATTGG	(Motif sequence only)
StPYL2	TF_motif_seq_0363	LEAFYATAG	1744	-	atATTGG	(Motif sequence only)
StPYL2	TF_motif_seq_0363	LEAFYATAG	1786	-	acATTGG	(Motif sequence only)
StPYL2	TF_motif_seq_0366	MYBATRD22	266	-	taGTTAG	(Motif sequence only)
StPYL2	TF_motif_seq_0366	MYBATRD22	1809	+	CTAACaa	(Motif sequence only)
StPYL2	TF_motif_seq_0369	SORLIP5AT	975	+	GAGTGac	(Motif sequence only)
StPYL2	TF_motif_seq_0369	SORLIP5AT	1380	-	ttCACTC	(Motif sequence only)
StPYL2	TF_motif_seq_0369	SORLIP5AT	1903	-	gtCACTC	(Motif sequence only)
StPYL2	TF_motif_seq_0373	MYB1LEPR	268	+	GTTAGgt	(Motif sequence only)
StPYL2	TF_motif_seq_0374	ABRERATCAL	1054	-	aCACGTt	(Motif sequence only)
StPYL2	TF_motif_seq_0377	GAREAT	194	-	ttTGTTA	(Motif sequence only)
StPYL2	TF_motif_seq_0377	GAREAT	1099	+	TAACAaa	(Motif sequence only)
StPYL2	TF_motif_seq_0377	GAREAT	1467	+	TAACAaa	(Motif sequence only)
StPYL2	TF_motif_seq_0377	GAREAT	1503	-	atTGTTA	(Motif sequence only)
StPYL2	TF_motif_seq_0377	GAREAT	1590	-	atTGTTA	(Motif sequence only)
StPYL2	TF_motif_seq_0377	GAREAT	1810	+	TAACAaa	(Motif sequence only)
StPYL2	TF_motif_seq_0377	GAREAT	1919	+	TAACAaa	(Motif sequence only)
StPYL2	TF_motif_seq_0390	ANAERO3CONSENSUS	927	-	ctGATGA	(Motif sequence only)
StPYL2	TF_motif_seq_0399	WBBOXPCWRKY1	49	+	TTTGAtc	(Motif sequence only)
StPYL2	TF_motif_seq_0399	WBBOXPCWRKY1	105	+	TTTGAct	(Motif sequence only)
StPYL2	TF_motif_seq_0399	WBBOXPCWRKY1	167	-	atTCAAA	(Motif sequence only)
StPYL2	TF_motif_seq_0399	WBBOXPCWRKY1	240	-	aaTCAAA	(Motif sequence only)
StPYL2	TF_motif_seq_0399	WBBOXPCWRKY1	666	-	tgTCAAA	(Motif sequence only)
StPYL2	TF_motif_seq_0399	WBBOXPCWRKY1	779	-	agTCAAA	(Motif sequence only)
StPYL2	TF_motif_seq_0399	WBBOXPCWRKY1	1251	+	TTTGAca	(Motif sequence only)
StPYL2	TF_motif_seq_0399	WBBOXPCWRKY1	1620	+	TTTGAca	(Motif sequence only)
StPYL2	TF_motif_seq_0399	WBBOXPCWRKY1	1763	+	TTTGAat	(Motif sequence only)
StPYL2	TF_motif_seq_0402	UP2ATMSD	1826	+	AAACCcta	(Motif sequence only)
StPYL2	TF_motif_seq_0403	CCA1ATLHCB1	360	+	taaAATCT	(Motif sequence only)
StPYL2	TF_motif_seq_0403	CCA1ATLHCB1	745	+	acaAATCT	(Motif sequence only)
StPYL2	TF_motif_seq_0404	XYLAT	181	+	ACAAAcaa	(Motif sequence only)
StPYL2	TF_motif_seq_0404	XYLAT	191	-	gtcTTTGT	(Motif sequence only)
StPYL2	TF_motif_seq_0404	XYLAT	1032	-	ttaTTTGT	(Motif sequence only)
StPYL2	TF_motif_seq_0404	XYLAT	1344	-	tttTTTGT	(Motif sequence only)
StPYL2	TF_motif_seq_0404	XYLAT	1370	-	tttTTTGT	(Motif sequence only)
StPYL2	TF_motif_seq_0415	CDA1ATCAB2	1102	+	CAAAAagc	(Motif sequence only)
StPYL2	TF_motif_seq_0416	PROXBBNNAPA	1421	+	CAAACact	(Motif sequence only)
StPYL2	TF_motif_seq_0434	P1BS	77	-	ataTATTC	(Motif sequence only)
StPYL2	TF_motif_seq_0434	P1BS	163	-	aaaTATTC	(Motif sequence only)
StPYL2	TF_motif_seq_0434	P1BS	402	-	ataTATTC	(Motif sequence only)
StPYL2	TF_motif_seq_0434	P1BS	487	-	tgaTATTC	(Motif sequence only)
StPYL2	TF_motif_seq_0434	P1BS	508	-	tgaTATTC	(Motif sequence only)
StPYL2	TF_motif_seq_0434	P1BS	529	-	tgaTATTC	(Motif sequence only)
StPYL2	TF_motif_seq_0434	P1BS	550	-	tgaTATTC	(Motif sequence only)
StPYL2	TF_motif_seq_0434	P1BS	571	-	tgaTATTC	(Motif sequence only)
StPYL2	TF_motif_seq_0434	P1BS	592	-	tgaTATTC	(Motif sequence only)
StPYL2	TF_motif_seq_0434	P1BS	617	-	ataTATTC	(Motif sequence only)
StPYL2	TF_motif_seq_0434	P1BS	806	+	GTATAtat	(Motif sequence only)
StPYL2	TF_motif_seq_0434	P1BS	894	-	ttaTATTC	(Motif sequence only)
StPYL2	TF_motif_seq_0434	P1BS	1046	-	ttaTATAC	(Motif sequence only)
StPYL2	TF_motif_seq_0434	P1BS	1414	-	ataTATGC	(Motif sequence only)
StPYL2	TF_motif_seq_0434	P1BS	1455	-	tgaTATGC	(Motif sequence only)
StPYL2	TF_motif_seq_0434	P1BS	1461	+	GCATAtta	(Motif sequence only)
StPYL2	TF_motif_seq_0434	P1BS	1912	+	GTATAtat	(Motif sequence only)
StPYL2	TF_motif_seq_0434	P1BS	1940	-	aaaTATTC	(Motif sequence only)
StPYL2	TF_motif_seq_0435	PIATGAPB	367	-	ttaATCAC	(Motif sequence only)
StPYL2	TF_motif_seq_0440	MYBPLANT	268	-	gtTAGGTg	(Motif sequence only)
StPYL2	TF_motif_seq_0445	L1BOXATPDF1	1172	-	gacATTTA	(Motif sequence only)
StPYL2	TF_motif_seq_0445	L1BOXATPDF1	1359	+	TAAATata	(Motif sequence only)
StPYL2	TF_motif_seq_0445	L1BOXATPDF1	1539	-	ggcATTTA	(Motif sequence only)
StPYL2	TF_motif_seq_0445	L1BOXATPDF1	1565	-	tatATTTA	(Motif sequence only)
StPYL2	TF_motif_seq_0445	L1BOXATPDF1	1892	+	TAAATata	(Motif sequence only)
StPYL2	TF_motif_seq_0450	PALINDROMICCBOXGM	776	-	ggaAGTCA	(Motif sequence only)
StPYL2	TF_motif_seq_0450	PALINDROMICCBOXGM	789	+	TGAGGtga	(Motif sequence only)
StPYL2	TF_motif_seq_0450	PALINDROMICCBOXGM	928	+	TGATGaca	(Motif sequence only)
StPYL2	TF_motif_seq_0450	PALINDROMICCBOXGM	1153	+	TGTCGtta	(Motif sequence only)
StPYL2	TF_motif_seq_0450	PALINDROMICCBOXGM	1153	-	tgtCGTTA	(Motif sequence only)
StPYL2	TF_motif_seq_0450	PALINDROMICCBOXGM	1669	-	ttaAGTCA	(Motif sequence only)
StPYL2	TF_motif_seq_0458	E2FCONSENSUS	960	-	gtGCCAAa	(Motif sequence only)
StPYL2	TF_motif_seq_0458	E2FCONSENSUS	1232	+	aTTGCCgc	(Motif sequence only)
StPYL2	TF_motif_seq_0458	E2FCONSENSUS	1573	-	gcGGCAAt	(Motif sequence only)
StPYL2	TF_motif_seq_0458	E2FCONSENSUS	1601	+	aTTGCCgc	(Motif sequence only)
StPYL2	TF_motif_seq_0490	ANAERO4CONSENSUS	738	-	ttggAAAAC	(Motif sequence only)
StPYL2	TF_motif_seq_0506	SORLREP3AT	805	+	TGTATatat	(Motif sequence only)
StPYL2	TF_motif_seq_0506	SORLREP3AT	1911	+	TGTATatat	(Motif sequence only)
StPYL1	TF_motif_seq_0009	LS7ATPR1	151	-	attatGACTT	(Motif sequence only)
StPYL1	TF_motif_seq_0009	LS7ATPR1	782	-	aatatGAGGT	(Motif sequence only)
StPYL1	TF_motif_seq_0009	LS7ATPR1	1266	-	tttttAACGT	(Motif sequence only)
StPYL1	TF_motif_seq_0022	CARGATCONSENSUS	334	+	CCTATtttgg	(Motif sequence only)
StPYL1	TF_motif_seq_0022	CARGATCONSENSUS	334	-	cctatTTTGG	(Motif sequence only)
StPYL1	TF_motif_seq_0027	CARGCW8GAT	715	+	CTATAatttg	(Motif sequence only)
StPYL1	TF_motif_seq_0027	CARGCW8GAT	715	-	ctataATTTG	(Motif sequence only)
StPYL1	TF_motif_seq_0027	CARGCW8GAT	867	+	CAAAAttttg	(Motif sequence only)
StPYL1	TF_motif_seq_0027	CARGCW8GAT	867	-	caaaaTTTTG	(Motif sequence only)
StPYL1	TF_motif_seq_0027	CARGCW8GAT	902	+	CTTATttttg	(Motif sequence only)
StPYL1	TF_motif_seq_0027	CARGCW8GAT	902	-	cttatTTTTG	(Motif sequence only)
StPYL1	TF_motif_seq_0027	CARGCW8GAT	1611	+	CATAAtaaag	(Motif sequence only)
StPYL1	TF_motif_seq_0027	CARGCW8GAT	1611	-	cataaTAAAG	(Motif sequence only)
StPYL1	TF_motif_seq_0029	ACEATCHS	937	-	ttttaGTGTC	(Motif sequence only)
StPYL1	TF_motif_seq_0029	ACEATCHS	1269	-	ttaacGTGTC	(Motif sequence only)
StPYL1	TF_motif_seq_0060	UPRE1AT	993	-	tgtgaaCCAAT	(Motif sequence only)
StPYL1	TF_motif_seq_0076	HDZIPIIIAT	644	+	GTAATaattga	(Motif sequence only)
StPYL1	TF_motif_seq_0076	HDZIPIIIAT	1069	+	GTAATtaatat	(Motif sequence only)
StPYL1	TF_motif_seq_0076	HDZIPIIIAT	1294	-	gtcattATTAC	(Motif sequence only)
StPYL1	TF_motif_seq_0076	HDZIPIIIAT	1528	-	ttactaATTAC	(Motif sequence only)
StPYL1	TF_motif_seq_0076	HDZIPIIIAT	1659	-	gtcattATTAC	(Motif sequence only)
StPYL1	TF_motif_seq_0120	JASE2ATOPR1	472	+	CATACcatgtcca	(Motif sequence only)
StPYL1	TF_motif_seq_0133	14BPATERD1	617	+	CACTAaatccaaac	(Motif sequence only)
StPYL1	TF_motif_seq_0154	LREBOX2PSRBCS3	1638	+	TGTGTctttaatttt	(Motif sequence only)
StPYL1	TF_motif_seq_0156	AGATCONSENSUS	1358	+	TTTCCcatccgggtg	(Motif sequence only)
StPYL1	TF_motif_seq_0168	AGAMOUSATCONSENSUS	948	+	TTTCCtgtggtgccaa	(Motif sequence only)
StPYL1	TF_motif_seq_0183	AGL1ATCONSENSUS	947	-	aTTTCCtgtggtgccaaa	(Motif sequence only)
StPYL1	TF_motif_seq_0188	UPRMOTIFIIAT	468	+	ctatcataccatgtCCACG	(Motif sequence only)
StPYL1	TF_motif_seq_0248	MYBCOREATCYCB1	174	+	AACGT	(Motif sequence only)
StPYL1	TF_motif_seq_0248	MYBCOREATCYCB1	483	+	CACGG	(Motif sequence only)
StPYL1	TF_motif_seq_0248	MYBCOREATCYCB1	500	+	AACGA	(Motif sequence only)
StPYL1	TF_motif_seq_0248	MYBCOREATCYCB1	734	+	AAAGG	(Motif sequence only)
StPYL1	TF_motif_seq_0248	MYBCOREATCYCB1	797	+	AAAGG	(Motif sequence only)
StPYL1	TF_motif_seq_0248	MYBCOREATCYCB1	840	+	AACGA	(Motif sequence only)
StPYL1	TF_motif_seq_0248	MYBCOREATCYCB1	859	+	AATGG	(Motif sequence only)
StPYL1	TF_motif_seq_0248	MYBCOREATCYCB1	1011	-	CCTTT	(Motif sequence only)
StPYL1	TF_motif_seq_0248	MYBCOREATCYCB1	1065	+	AACTG	(Motif sequence only)
StPYL1	TF_motif_seq_0248	MYBCOREATCYCB1	1223	-	CCGCT	(Motif sequence only)
StPYL1	TF_motif_seq_0248	MYBCOREATCYCB1	1256	-	CCATT	(Motif sequence only)
StPYL1	TF_motif_seq_0248	MYBCOREATCYCB1	1271	+	AACGT	(Motif sequence only)
StPYL1	TF_motif_seq_0248	MYBCOREATCYCB1	1429	+	AACAG	(Motif sequence only)
StPYL1	TF_motif_seq_0248	MYBCOREATCYCB1	1558	+	AGCGG	(Motif sequence only)
StPYL1	TF_motif_seq_0248	MYBCOREATCYCB1	1586	+	AACTG	(Motif sequence only)
StPYL1	TF_motif_seq_0248	MYBCOREATCYCB1	1591	-	CCGCT	(Motif sequence only)
StPYL1	TF_motif_seq_0248	MYBCOREATCYCB1	1602	-	CAGTT	(Motif sequence only)
StPYL1	TF_motif_seq_0248	MYBCOREATCYCB1	1623	-	CCATT	(Motif sequence only)
StPYL1	TF_motif_seq_0248	MYBCOREATCYCB1	1717	-	CCGAT	(Motif sequence only)
StPYL1	TF_motif_seq_0248	MYBCOREATCYCB1	1756	+	ACCGG	(Motif sequence only)
StPYL1	TF_motif_seq_0248	MYBCOREATCYCB1	1796	+	AAAGG	(Motif sequence only)
StPYL1	TF_motif_seq_0248	MYBCOREATCYCB1	1797	+	AAGGG	(Motif sequence only)
StPYL1	TF_motif_seq_0248	MYBCOREATCYCB1	1814	+	AAGGG	(Motif sequence only)
StPYL1	TF_motif_seq_0248	MYBCOREATCYCB1	1880	-	TCGTT	(Motif sequence only)
StPYL1	TF_motif_seq_0248	MYBCOREATCYCB1	1979	+	AAAGG	(Motif sequence only)
StPYL1	TF_motif_seq_0249	ABRELATERD1	115	-	CAAGT	(Motif sequence only)
StPYL1	TF_motif_seq_0249	ABRELATERD1	130	-	CACAT	(Motif sequence only)
StPYL1	TF_motif_seq_0249	ABRELATERD1	174	-	AACGT	(Motif sequence only)
StPYL1	TF_motif_seq_0249	ABRELATERD1	175	+	ACGTC	(Motif sequence only)
StPYL1	TF_motif_seq_0249	ABRELATERD1	322	+	AGGTG	(Motif sequence only)
StPYL1	TF_motif_seq_0249	ABRELATERD1	415	+	ACCTG	(Motif sequence only)
StPYL1	TF_motif_seq_0249	ABRELATERD1	423	-	CACGA	(Motif sequence only)
StPYL1	TF_motif_seq_0249	ABRELATERD1	477	-	CATGT	(Motif sequence only)
StPYL1	TF_motif_seq_0249	ABRELATERD1	483	-	CACGG	(Motif sequence only)
StPYL1	TF_motif_seq_0249	ABRELATERD1	788	+	AGGTG	(Motif sequence only)
StPYL1	TF_motif_seq_0249	ABRELATERD1	799	+	AGGTG	(Motif sequence only)
StPYL1	TF_motif_seq_0249	ABRELATERD1	816	-	CAAGT	(Motif sequence only)
StPYL1	TF_motif_seq_0249	ABRELATERD1	817	+	AAGTG	(Motif sequence only)
StPYL1	TF_motif_seq_0249	ABRELATERD1	990	+	AGGTG	(Motif sequence only)
StPYL1	TF_motif_seq_0249	ABRELATERD1	1081	-	CACAT	(Motif sequence only)
StPYL1	TF_motif_seq_0249	ABRELATERD1	1271	-	AACGT	(Motif sequence only)
StPYL1	TF_motif_seq_0249	ABRELATERD1	1272	+	ACGTG	(Motif sequence only)
StPYL1	TF_motif_seq_0249	ABRELATERD1	1303	+	ACATG	(Motif sequence only)
StPYL1	TF_motif_seq_0249	ABRELATERD1	1304	-	CATGT	(Motif sequence only)
StPYL1	TF_motif_seq_0249	ABRELATERD1	1457	+	AAGTG	(Motif sequence only)
StPYL1	TF_motif_seq_0249	ABRELATERD1	1513	+	AAGTG	(Motif sequence only)
StPYL1	TF_motif_seq_0249	ABRELATERD1	1668	+	ACATG	(Motif sequence only)
StPYL1	TF_motif_seq_0249	ABRELATERD1	1669	-	CATGT	(Motif sequence only)
StPYL1	TF_motif_seq_0249	ABRELATERD1	1725	-	CACAT	(Motif sequence only)
StPYL1	TF_motif_seq_0249	ABRELATERD1	1826	+	ACCTG	(Motif sequence only)
StPYL1	TF_motif_seq_0249	ABRELATERD1	1907	-	CATGT	(Motif sequence only)
StPYL1	TF_motif_seq_0261	SURECOREATSULTR11	177	-	GTCTC	(Motif sequence only)
StPYL1	TF_motif_seq_0261	SURECOREATSULTR11	240	-	TTCTC	(Motif sequence only)
StPYL1	TF_motif_seq_0261	SURECOREATSULTR11	505	-	TTCTC	(Motif sequence only)
StPYL1	TF_motif_seq_0261	SURECOREATSULTR11	514	-	GTCTA	(Motif sequence only)
StPYL1	TF_motif_seq_0261	SURECOREATSULTR11	683	+	AAGAC	(Motif sequence only)
StPYL1	TF_motif_seq_0261	SURECOREATSULTR11	746	-	ATCTC	(Motif sequence only)
StPYL1	TF_motif_seq_0261	SURECOREATSULTR11	763	+	GAGTC	(Motif sequence only)
StPYL1	TF_motif_seq_0261	SURECOREATSULTR11	942	-	GTGTC	(Motif sequence only)
StPYL1	TF_motif_seq_0261	SURECOREATSULTR11	974	+	GTGAC	(Motif sequence only)
StPYL1	TF_motif_seq_0261	SURECOREATSULTR11	1157	+	GAAAC	(Motif sequence only)
StPYL1	TF_motif_seq_0261	SURECOREATSULTR11	1253	-	GTCCC	(Motif sequence only)
StPYL1	TF_motif_seq_0261	SURECOREATSULTR11	1274	-	GTGTC	(Motif sequence only)
StPYL1	TF_motif_seq_0261	SURECOREATSULTR11	1276	-	GTCTT	(Motif sequence only)
StPYL1	TF_motif_seq_0261	SURECOREATSULTR11	1317	-	GTCTT	(Motif sequence only)
StPYL1	TF_motif_seq_0261	SURECOREATSULTR11	1357	-	GTTTC	(Motif sequence only)
StPYL1	TF_motif_seq_0261	SURECOREATSULTR11	1467	-	GTCTT	(Motif sequence only)
StPYL1	TF_motif_seq_0261	SURECOREATSULTR11	1620	-	GTCCC	(Motif sequence only)
StPYL1	TF_motif_seq_0261	SURECOREATSULTR11	1639	-	GTGTC	(Motif sequence only)
StPYL1	TF_motif_seq_0261	SURECOREATSULTR11	1641	-	GTCTT	(Motif sequence only)
StPYL1	TF_motif_seq_0261	SURECOREATSULTR11	1682	-	GTCTT	(Motif sequence only)
StPYL1	TF_motif_seq_0261	SURECOREATSULTR11	1703	-	GTTTC	(Motif sequence only)
StPYL1	TF_motif_seq_0261	SURECOREATSULTR11	1713	-	GTGTC	(Motif sequence only)
StPYL1	TF_motif_seq_0261	SURECOREATSULTR11	1736	+	TAGAC	(Motif sequence only)
StPYL1	TF_motif_seq_0261	SURECOREATSULTR11	1763	-	GTCCC	(Motif sequence only)
StPYL1	TF_motif_seq_0261	SURECOREATSULTR11	1787	-	CTCTC	(Motif sequence only)
StPYL1	TF_motif_seq_0261	SURECOREATSULTR11	1817	+	GGGAC	(Motif sequence only)
StPYL1	TF_motif_seq_0261	SURECOREATSULTR11	1819	-	GACTC	(Motif sequence only)
StPYL1	TF_motif_seq_0261	SURECOREATSULTR11	1830	+	GAGAC	(Motif sequence only)
StPYL1	TF_motif_seq_0261	SURECOREATSULTR11	1901	-	GTCAC	(Motif sequence only)
StPYL1	TF_motif_seq_0261	SURECOREATSULTR11	1928	-	GTGTC	(Motif sequence only)
StPYL1	TF_motif_seq_0261	SURECOREATSULTR11	1930	-	GTCTA	(Motif sequence only)
StPYL1	TF_motif_seq_0263	SORLIP1AT	481	+	TCCAC	(Motif sequence only)
StPYL1	TF_motif_seq_0263	SORLIP1AT	611	+	GCAAC	(Motif sequence only)
StPYL1	TF_motif_seq_0263	SORLIP1AT	860	-	ATGGC	(Motif sequence only)
StPYL1	TF_motif_seq_0263	SORLIP1AT	942	-	GTGTC	(Motif sequence only)
StPYL1	TF_motif_seq_0263	SORLIP1AT	954	-	GTGGT	(Motif sequence only)
StPYL1	TF_motif_seq_0263	SORLIP1AT	957	-	GTGCC	(Motif sequence only)
StPYL1	TF_motif_seq_0263	SORLIP1AT	959	+	GCCAA	(Motif sequence only)
StPYL1	TF_motif_seq_0263	SORLIP1AT	974	-	GTGAC	(Motif sequence only)
StPYL1	TF_motif_seq_0263	SORLIP1AT	1222	+	GCCGC	(Motif sequence only)
StPYL1	TF_motif_seq_0263	SORLIP1AT	1274	-	GTGTC	(Motif sequence only)
StPYL1	TF_motif_seq_0263	SORLIP1AT	1559	-	GCGGC	(Motif sequence only)
StPYL1	TF_motif_seq_0263	SORLIP1AT	1590	+	GCCGC	(Motif sequence only)
StPYL1	TF_motif_seq_0263	SORLIP1AT	1639	-	GTGTC	(Motif sequence only)
StPYL1	TF_motif_seq_0263	SORLIP1AT	1713	-	GTGTC	(Motif sequence only)
StPYL1	TF_motif_seq_0263	SORLIP1AT	1723	+	TCCAC	(Motif sequence only)
StPYL1	TF_motif_seq_0263	SORLIP1AT	1862	+	ACCAC	(Motif sequence only)
StPYL1	TF_motif_seq_0263	SORLIP1AT	1867	+	TCCAC	(Motif sequence only)
StPYL1	TF_motif_seq_0263	SORLIP1AT	1901	+	GTCAC	(Motif sequence only)
StPYL1	TF_motif_seq_0263	SORLIP1AT	1928	-	GTGTC	(Motif sequence only)
StPYL1	TF_motif_seq_0265	SORLIP2AT	957	+	GTGCC	(Motif sequence only)
StPYL1	TF_motif_seq_0265	SORLIP2AT	1253	-	GTCCC	(Motif sequence only)
StPYL1	TF_motif_seq_0265	SORLIP2AT	1620	-	GTCCC	(Motif sequence only)
StPYL1	TF_motif_seq_0265	SORLIP2AT	1763	-	GTCCC	(Motif sequence only)
StPYL1	TF_motif_seq_0265	SORLIP2AT	1817	+	GGGAC	(Motif sequence only)
StPYL1	TF_motif_seq_0268	ARR1AT	45	+	TGATT	(Motif sequence only)
StPYL1	TF_motif_seq_0268	ARR1AT	65	+	TGATT	(Motif sequence only)
StPYL1	TF_motif_seq_0268	ARR1AT	161	+	TGATT	(Motif sequence only)
StPYL1	TF_motif_seq_0268	ARR1AT	251	-	AATCA	(Motif sequence only)
StPYL1	TF_motif_seq_0268	ARR1AT	255	-	AATCA	(Motif sequence only)
StPYL1	TF_motif_seq_0268	ARR1AT	277	-	AATCA	(Motif sequence only)
StPYL1	TF_motif_seq_0268	ARR1AT	291	-	AATCA	(Motif sequence only)
StPYL1	TF_motif_seq_0268	ARR1AT	420	-	AATCA	(Motif sequence only)
StPYL1	TF_motif_seq_0268	ARR1AT	502	+	CGATT	(Motif sequence only)
StPYL1	TF_motif_seq_0268	ARR1AT	622	-	AATCC	(Motif sequence only)
StPYL1	TF_motif_seq_0268	ARR1AT	745	-	AATCT	(Motif sequence only)
StPYL1	TF_motif_seq_0268	ARR1AT	1001	-	AATCA	(Motif sequence only)
StPYL1	TF_motif_seq_0268	ARR1AT	1434	+	CGATT	(Motif sequence only)
StPYL1	TF_motif_seq_0268	ARR1AT	1748	+	GGATT	(Motif sequence only)
StPYL1	TF_motif_seq_0268	ARR1AT	1801	+	GGATT	(Motif sequence only)
StPYL1	TF_motif_seq_0275	WBOXATNPR1	28	-	ATCAA	(Motif sequence only)
StPYL1	TF_motif_seq_0275	WBOXATNPR1	49	+	TTGAT	(Motif sequence only)
StPYL1	TF_motif_seq_0275	WBOXATNPR1	64	+	TTGAT	(Motif sequence only)
StPYL1	TF_motif_seq_0275	WBOXATNPR1	94	+	TTTAC	(Motif sequence only)
StPYL1	TF_motif_seq_0275	WBOXATNPR1	107	-	GTCAA	(Motif sequence only)
StPYL1	TF_motif_seq_0275	WBOXATNPR1	113	-	TTCAA	(Motif sequence only)
StPYL1	TF_motif_seq_0275	WBOXATNPR1	122	+	TTAAC	(Motif sequence only)
StPYL1	TF_motif_seq_0275	WBOXATNPR1	154	+	ATGAC	(Motif sequence only)
StPYL1	TF_motif_seq_0275	WBOXATNPR1	160	+	TTGAT	(Motif sequence only)
StPYL1	TF_motif_seq_0275	WBOXATNPR1	179	-	CTCAA	(Motif sequence only)
StPYL1	TF_motif_seq_0275	WBOXATNPR1	248	-	GTTAA	(Motif sequence only)
StPYL1	TF_motif_seq_0275	WBOXATNPR1	252	-	ATCAA	(Motif sequence only)
StPYL1	TF_motif_seq_0275	WBOXATNPR1	278	-	ATCAA	(Motif sequence only)
StPYL1	TF_motif_seq_0275	WBOXATNPR1	292	-	ATCAA	(Motif sequence only)
StPYL1	TF_motif_seq_0275	WBOXATNPR1	300	-	TTCAA	(Motif sequence only)
StPYL1	TF_motif_seq_0275	WBOXATNPR1	360	-	ATCAA	(Motif sequence only)
StPYL1	TF_motif_seq_0275	WBOXATNPR1	401	-	ATCAA	(Motif sequence only)
StPYL1	TF_motif_seq_0275	WBOXATNPR1	429	-	GTTAA	(Motif sequence only)
StPYL1	TF_motif_seq_0275	WBOXATNPR1	480	-	GTCCA	(Motif sequence only)
StPYL1	TF_motif_seq_0275	WBOXATNPR1	514	-	GTCTA	(Motif sequence only)
StPYL1	TF_motif_seq_0275	WBOXATNPR1	531	-	GTCAA	(Motif sequence only)
StPYL1	TF_motif_seq_0275	WBOXATNPR1	552	-	TTCAA	(Motif sequence only)
StPYL1	TF_motif_seq_0275	WBOXATNPR1	573	-	TTCAA	(Motif sequence only)
StPYL1	TF_motif_seq_0275	WBOXATNPR1	651	+	TTGAA	(Motif sequence only)
StPYL1	TF_motif_seq_0275	WBOXATNPR1	662	+	TTGTC	(Motif sequence only)
StPYL1	TF_motif_seq_0275	WBOXATNPR1	664	-	GTCAA	(Motif sequence only)
StPYL1	TF_motif_seq_0275	WBOXATNPR1	678	+	TTGTC	(Motif sequence only)
StPYL1	TF_motif_seq_0275	WBOXATNPR1	680	-	GTCAA	(Motif sequence only)
StPYL1	TF_motif_seq_0275	WBOXATNPR1	722	+	TTGAA	(Motif sequence only)
StPYL1	TF_motif_seq_0275	WBOXATNPR1	731	-	GTGAA	(Motif sequence only)
StPYL1	TF_motif_seq_0275	WBOXATNPR1	761	+	TTGAG	(Motif sequence only)
StPYL1	TF_motif_seq_0275	WBOXATNPR1	765	-	GTCAT	(Motif sequence only)
StPYL1	TF_motif_seq_0275	WBOXATNPR1	770	+	TTGAA	(Motif sequence only)
StPYL1	TF_motif_seq_0275	WBOXATNPR1	777	-	GTCAA	(Motif sequence only)
StPYL1	TF_motif_seq_0275	WBOXATNPR1	790	-	GTGAA	(Motif sequence only)
StPYL1	TF_motif_seq_0275	WBOXATNPR1	819	-	GTGAA	(Motif sequence only)
StPYL1	TF_motif_seq_0275	WBOXATNPR1	865	-	TTCAA	(Motif sequence only)
StPYL1	TF_motif_seq_0275	WBOXATNPR1	878	+	TTGAA	(Motif sequence only)
StPYL1	TF_motif_seq_0275	WBOXATNPR1	927	+	ATGAC	(Motif sequence only)
StPYL1	TF_motif_seq_0275	WBOXATNPR1	929	-	GACAA	(Motif sequence only)
StPYL1	TF_motif_seq_0275	WBOXATNPR1	944	-	GTCAT	(Motif sequence only)
StPYL1	TF_motif_seq_0275	WBOXATNPR1	959	-	GCCAA	(Motif sequence only)
StPYL1	TF_motif_seq_0275	WBOXATNPR1	974	+	GTGAC	(Motif sequence only)
StPYL1	TF_motif_seq_0275	WBOXATNPR1	994	-	GTGAA	(Motif sequence only)
StPYL1	TF_motif_seq_0275	WBOXATNPR1	1007	+	TTTAC	(Motif sequence only)
StPYL1	TF_motif_seq_0275	WBOXATNPR1	1034	+	TTGTC	(Motif sequence only)
StPYL1	TF_motif_seq_0275	WBOXATNPR1	1036	-	GTCAT	(Motif sequence only)
StPYL1	TF_motif_seq_0275	WBOXATNPR1	1085	+	TTAAC	(Motif sequence only)
StPYL1	TF_motif_seq_0275	WBOXATNPR1	1099	+	TTGAT	(Motif sequence only)
StPYL1	TF_motif_seq_0275	WBOXATNPR1	1110	-	ATCAA	(Motif sequence only)
StPYL1	TF_motif_seq_0275	WBOXATNPR1	1120	-	GTTAA	(Motif sequence only)
StPYL1	TF_motif_seq_0275	WBOXATNPR1	1125	+	TTGTC	(Motif sequence only)
StPYL1	TF_motif_seq_0275	WBOXATNPR1	1127	-	GTCAT	(Motif sequence only)
StPYL1	TF_motif_seq_0275	WBOXATNPR1	1136	-	TTCAA	(Motif sequence only)
StPYL1	TF_motif_seq_0275	WBOXATNPR1	1163	+	TTTAC	(Motif sequence only)
StPYL1	TF_motif_seq_0275	WBOXATNPR1	1220	+	TTGCC	(Motif sequence only)
StPYL1	TF_motif_seq_0275	WBOXATNPR1	1232	-	ATCAA	(Motif sequence only)
StPYL1	TF_motif_seq_0275	WBOXATNPR1	1239	+	TTAAC	(Motif sequence only)
StPYL1	TF_motif_seq_0275	WBOXATNPR1	1261	+	TTTAC	(Motif sequence only)
StPYL1	TF_motif_seq_0275	WBOXATNPR1	1269	+	TTAAC	(Motif sequence only)
StPYL1	TF_motif_seq_0275	WBOXATNPR1	1294	-	GTCAT	(Motif sequence only)
StPYL1	TF_motif_seq_0275	WBOXATNPR1	1328	-	TTCAA	(Motif sequence only)
StPYL1	TF_motif_seq_0275	WBOXATNPR1	1383	+	TTGTC	(Motif sequence only)
StPYL1	TF_motif_seq_0275	WBOXATNPR1	1385	-	GTCAT	(Motif sequence only)
StPYL1	TF_motif_seq_0275	WBOXATNPR1	1427	+	TTAAC	(Motif sequence only)
StPYL1	TF_motif_seq_0275	WBOXATNPR1	1449	+	TTAAC	(Motif sequence only)
StPYL1	TF_motif_seq_0275	WBOXATNPR1	1461	-	GTTAA	(Motif sequence only)
StPYL1	TF_motif_seq_0275	WBOXATNPR1	1474	+	TTAAC	(Motif sequence only)
StPYL1	TF_motif_seq_0275	WBOXATNPR1	1483	-	GTTAA	(Motif sequence only)
StPYL1	TF_motif_seq_0275	WBOXATNPR1	1488	+	TTGTC	(Motif sequence only)
StPYL1	TF_motif_seq_0275	WBOXATNPR1	1490	-	GTCAT	(Motif sequence only)
StPYL1	TF_motif_seq_0275	WBOXATNPR1	1527	+	TTTAC	(Motif sequence only)
StPYL1	TF_motif_seq_0275	WBOXATNPR1	1561	-	GGCAA	(Motif sequence only)
StPYL1	TF_motif_seq_0275	WBOXATNPR1	1579	-	GTTAA	(Motif sequence only)
StPYL1	TF_motif_seq_0275	WBOXATNPR1	1584	+	TTAAC	(Motif sequence only)
StPYL1	TF_motif_seq_0275	WBOXATNPR1	1607	+	TTGAC	(Motif sequence only)
StPYL1	TF_motif_seq_0275	WBOXATNPR1	1627	+	TTTAC	(Motif sequence only)
StPYL1	TF_motif_seq_0275	WBOXATNPR1	1659	-	GTCAT	(Motif sequence only)
StPYL1	TF_motif_seq_0275	WBOXATNPR1	1736	+	TAGAC	(Motif sequence only)
StPYL1	TF_motif_seq_0275	WBOXATNPR1	1774	-	GTCAG	(Motif sequence only)
StPYL1	TF_motif_seq_0275	WBOXATNPR1	1778	-	GTAAA	(Motif sequence only)
StPYL1	TF_motif_seq_0275	WBOXATNPR1	1821	-	CTCAA	(Motif sequence only)
StPYL1	TF_motif_seq_0275	WBOXATNPR1	1841	-	GTTAA	(Motif sequence only)
StPYL1	TF_motif_seq_0275	WBOXATNPR1	1859	+	TTTAC	(Motif sequence only)
StPYL1	TF_motif_seq_0275	WBOXATNPR1	1883	+	TTGAT	(Motif sequence only)
StPYL1	TF_motif_seq_0275	WBOXATNPR1	1899	+	TTGTC	(Motif sequence only)
StPYL1	TF_motif_seq_0275	WBOXATNPR1	1901	-	GTCAC	(Motif sequence only)
StPYL1	TF_motif_seq_0275	WBOXATNPR1	1930	-	GTCTA	(Motif sequence only)
StPYL1	TF_motif_seq_0275	WBOXATNPR1	1947	+	TTTAC	(Motif sequence only)
StPYL1	TF_motif_seq_0275	WBOXATNPR1	1989	+	TTGAA	(Motif sequence only)
StPYL1	TF_motif_seq_0279	T/GBOXATPIN2	1271	+	AACGTg	(Motif sequence only)
StPYL1	TF_motif_seq_0288	PREATPRODH	1334	-	aTGAGT	(Motif sequence only)
StPYL1	TF_motif_seq_0288	PREATPRODH	1904	+	ACTCAt	(Motif sequence only)
StPYL1	TF_motif_seq_0290	TBOXATGAPB	157	+	ACTTTg	(Motif sequence only)
StPYL1	TF_motif_seq_0318	GCCCORE	1222	+	GCCGCt	(Motif sequence only)
StPYL1	TF_motif_seq_0318	GCCCORE	1558	-	aGCGGC	(Motif sequence only)
StPYL1	TF_motif_seq_0318	GCCCORE	1590	+	GCCGCt	(Motif sequence only)
StPYL1	TF_motif_seq_0321	GT1CONSENSUS	20	-	aTTATC	(Motif sequence only)
StPYL1	TF_motif_seq_0321	GT1CONSENSUS	196	-	aTTACC	(Motif sequence only)
StPYL1	TF_motif_seq_0321	GT1CONSENSUS	598	-	tTTTTC	(Motif sequence only)
StPYL1	TF_motif_seq_0321	GT1CONSENSUS	737	+	GGAAAa	(Motif sequence only)
StPYL1	TF_motif_seq_0321	GT1CONSENSUS	792	+	GAAAAa	(Motif sequence only)
StPYL1	TF_motif_seq_0321	GT1CONSENSUS	821	+	GAAAAa	(Motif sequence only)
StPYL1	TF_motif_seq_0321	GT1CONSENSUS	828	+	GAAAAa	(Motif sequence only)
StPYL1	TF_motif_seq_0321	GT1CONSENSUS	880	+	GAAAAt	(Motif sequence only)
StPYL1	TF_motif_seq_0321	GT1CONSENSUS	947	-	aTTTCC	(Motif sequence only)
StPYL1	TF_motif_seq_0321	GT1CONSENSUS	1007	-	tTTACC	(Motif sequence only)
StPYL1	TF_motif_seq_0321	GT1CONSENSUS	1107	-	tTTATC	(Motif sequence only)
StPYL1	TF_motif_seq_0321	GT1CONSENSUS	1170	-	aTTATC	(Motif sequence only)
StPYL1	TF_motif_seq_0321	GT1CONSENSUS	1178	+	GAAAAa	(Motif sequence only)
StPYL1	TF_motif_seq_0321	GT1CONSENSUS	1325	-	tTTTTC	(Motif sequence only)
StPYL1	TF_motif_seq_0321	GT1CONSENSUS	1534	-	aTTACC	(Motif sequence only)
StPYL1	TF_motif_seq_0321	GT1CONSENSUS	1542	+	GGAAAa	(Motif sequence only)
StPYL1	TF_motif_seq_0321	GT1CONSENSUS	1543	+	GAAAAa	(Motif sequence only)
StPYL1	TF_motif_seq_0321	GT1CONSENSUS	1847	+	GATAAa	(Motif sequence only)
StPYL1	TF_motif_seq_0321	GT1CONSENSUS	1859	-	tTTACC	(Motif sequence only)
StPYL1	TF_motif_seq_0321	GT1CONSENSUS	1885	+	GATAAt	(Motif sequence only)
StPYL1	TF_motif_seq_0323	RHERPATEXPA7	422	+	TCACGa	(Motif sequence only)
StPYL1	TF_motif_seq_0336	SREATMSD	1846	-	gGATAA	(Motif sequence only)
StPYL1	TF_motif_seq_0341	MYB1AT	996	+	gAACCA	(Motif sequence only)
StPYL1	TF_motif_seq_0341	MYB1AT	1701	-	TGGTTt	(Motif sequence only)
StPYL1	TF_motif_seq_0341	MYB1AT	1839	-	TGGTTa	(Motif sequence only)
StPYL1	TF_motif_seq_0342	MYB2CONSENSUSAT	1064	+	tAACTG	(Motif sequence only)
StPYL1	TF_motif_seq_0342	MYB2CONSENSUSAT	1585	+	tAACTG	(Motif sequence only)
StPYL1	TF_motif_seq_0343	ANAERO1CONSENSUS	90	-	atTGTTT	(Motif sequence only)
StPYL1	TF_motif_seq_0343	ANAERO1CONSENSUS	234	+	AAACAat	(Motif sequence only)
StPYL1	TF_motif_seq_0343	ANAERO1CONSENSUS	345	-	atTGTTT	(Motif sequence only)
StPYL1	TF_motif_seq_0343	ANAERO1CONSENSUS	395	+	AAACAta	(Motif sequence only)
StPYL1	TF_motif_seq_0343	ANAERO1CONSENSUS	627	+	AAACAaa	(Motif sequence only)
StPYL1	TF_motif_seq_0343	ANAERO1CONSENSUS	740	+	AAACAaa	(Motif sequence only)
StPYL1	TF_motif_seq_0343	ANAERO1CONSENSUS	811	+	AAACAca	(Motif sequence only)
StPYL1	TF_motif_seq_0343	ANAERO1CONSENSUS	873	-	ttTGTTT	(Motif sequence only)
StPYL1	TF_motif_seq_0343	ANAERO1CONSENSUS	1090	+	AAACAat	(Motif sequence only)
StPYL1	TF_motif_seq_0343	ANAERO1CONSENSUS	1345	-	taTGTTT	(Motif sequence only)
StPYL1	TF_motif_seq_0343	ANAERO1CONSENSUS	1354	-	ttTGTTT	(Motif sequence only)
StPYL1	TF_motif_seq_0343	ANAERO1CONSENSUS	1548	+	AAACAta	(Motif sequence only)
StPYL1	TF_motif_seq_0353	ACGTABREMOTIFA2OSEM	1272	+	ACGTGtc	(Motif sequence only)
StPYL1	TF_motif_seq_0354	GADOWNAT	1272	+	ACGTGtc	(Motif sequence only)
StPYL1	TF_motif_seq_0363	LEAFYATAG	1500	+	CCAATgt	(Motif sequence only)
StPYL1	TF_motif_seq_0363	LEAFYATAG	1697	-	tcATTGG	(Motif sequence only)
StPYL1	TF_motif_seq_0363	LEAFYATAG	1706	-	tcATTGG	(Motif sequence only)
StPYL1	TF_motif_seq_0363	LEAFYATAG	1726	-	acATTGG	(Motif sequence only)
StPYL1	TF_motif_seq_0363	LEAFYATAG	1768	-	atATTGG	(Motif sequence only)
StPYL1	TF_motif_seq_0366	MYBATRD22	101	-	taGTTAG	(Motif sequence only)
StPYL1	TF_motif_seq_0366	MYBATRD22	317	-	taGTTAG	(Motif sequence only)
StPYL1	TF_motif_seq_0366	MYBATRD22	498	+	CTAACga	(Motif sequence only)
StPYL1	TF_motif_seq_0366	MYBATRD22	1791	+	CTAACaa	(Motif sequence only)
StPYL1	TF_motif_seq_0369	SORLIP5AT	729	+	GAGTGaa	(Motif sequence only)
StPYL1	TF_motif_seq_0369	SORLIP5AT	972	+	GAGTGac	(Motif sequence only)
StPYL1	TF_motif_seq_0369	SORLIP5AT	1901	-	gtCACTC	(Motif sequence only)
StPYL1	TF_motif_seq_0373	MYB1LEPR	103	+	GTTAGtc	(Motif sequence only)
StPYL1	TF_motif_seq_0373	MYB1LEPR	319	+	GTTAGgt	(Motif sequence only)
StPYL1	TF_motif_seq_0373	MYB1LEPR	496	-	acCTAAC	(Motif sequence only)
StPYL1	TF_motif_seq_0374	ABRERATCAL	1271	+	aACGTGt	(Motif sequence only)
StPYL1	TF_motif_seq_0377	GAREAT	245	-	ttTGTTA	(Motif sequence only)
StPYL1	TF_motif_seq_0377	GAREAT	1086	+	TAACAaa	(Motif sequence only)
StPYL1	TF_motif_seq_0377	GAREAT	1240	+	TAACAta	(Motif sequence only)
StPYL1	TF_motif_seq_0377	GAREAT	1310	+	TAACAat	(Motif sequence only)
StPYL1	TF_motif_seq_0377	GAREAT	1450	+	TAACAaa	(Motif sequence only)
StPYL1	TF_motif_seq_0377	GAREAT	1576	-	atTGTTA	(Motif sequence only)
StPYL1	TF_motif_seq_0377	GAREAT	1792	+	TAACAaa	(Motif sequence only)
StPYL1	TF_motif_seq_0377	GAREAT	1917	+	TAACAaa	(Motif sequence only)
StPYL1	TF_motif_seq_0390	ANAERO3CONSENSUS	924	-	ctGATGA	(Motif sequence only)
StPYL1	TF_motif_seq_0399	WBBOXPCWRKY1	159	+	TTTGAtt	(Motif sequence only)
StPYL1	TF_motif_seq_0399	WBBOXPCWRKY1	291	-	aaTCAAA	(Motif sequence only)
StPYL1	TF_motif_seq_0399	WBBOXPCWRKY1	663	-	tgTCAAA	(Motif sequence only)
StPYL1	TF_motif_seq_0399	WBBOXPCWRKY1	776	-	agTCAAA	(Motif sequence only)
StPYL1	TF_motif_seq_0399	WBBOXPCWRKY1	1606	+	TTTGAca	(Motif sequence only)
StPYL1	TF_motif_seq_0399	WBBOXPCWRKY1	1820	-	acTCAAA	(Motif sequence only)
StPYL1	TF_motif_seq_0403	CCA1ATLHCB1	742	+	acaAATCT	(Motif sequence only)
StPYL1	TF_motif_seq_0404	XYLAT	232	+	ACAAAcaa	(Motif sequence only)
StPYL1	TF_motif_seq_0404	XYLAT	242	-	ctcTTTGT	(Motif sequence only)
StPYL1	TF_motif_seq_0404	XYLAT	1088	+	ACAAAcaa	(Motif sequence only)
StPYL1	TF_motif_seq_0404	XYLAT	1351	-	tttTTTGT	(Motif sequence only)
StPYL1	TF_motif_seq_0416	PROXBBNNAPA	1055	+	CAAACact	(Motif sequence only)
StPYL1	TF_motif_seq_0416	PROXBBNNAPA	1403	+	CAAACact	(Motif sequence only)
StPYL1	TF_motif_seq_0434	P1BS	131	-	acaTATTC	(Motif sequence only)
StPYL1	TF_motif_seq_0434	P1BS	455	-	ataTATTC	(Motif sequence only)
StPYL1	TF_motif_seq_0434	P1BS	543	-	tgaTATTC	(Motif sequence only)
StPYL1	TF_motif_seq_0434	P1BS	564	-	tcaTATTC	(Motif sequence only)
StPYL1	TF_motif_seq_0434	P1BS	589	-	ataTATTC	(Motif sequence only)
StPYL1	TF_motif_seq_0434	P1BS	653	+	GAATAtaa	(Motif sequence only)
StPYL1	TF_motif_seq_0434	P1BS	803	+	GTATAtat	(Motif sequence only)
StPYL1	TF_motif_seq_0434	P1BS	1044	-	ttaTATAC	(Motif sequence only)
StPYL1	TF_motif_seq_0434	P1BS	1074	-	taaTATGC	(Motif sequence only)
StPYL1	TF_motif_seq_0434	P1BS	1342	+	GTATAtgt	(Motif sequence only)
StPYL1	TF_motif_seq_0434	P1BS	1396	-	ataTATAC	(Motif sequence only)
StPYL1	TF_motif_seq_0434	P1BS	1444	+	GTATAtta	(Motif sequence only)
StPYL1	TF_motif_seq_0434	P1BS	1718	-	cgaTATCC	(Motif sequence only)
StPYL1	TF_motif_seq_0434	P1BS	1910	+	GTATAtat	(Motif sequence only)
StPYL1	TF_motif_seq_0434	P1BS	1938	-	aaaTATTC	(Motif sequence only)
StPYL1	TF_motif_seq_0440	MYBPLANT	319	-	gtTAGGTg	(Motif sequence only)
StPYL1	TF_motif_seq_0440	MYBPLANT	495	+	aACCTAac	(Motif sequence only)
StPYL1	TF_motif_seq_0445	L1BOXATPDF1	269	-	aacATTTA	(Motif sequence only)
StPYL1	TF_motif_seq_0445	L1BOXATPDF1	620	+	TAAATcca	(Motif sequence only)
StPYL1	TF_motif_seq_0445	L1BOXATPDF1	1159	-	aacATTTA	(Motif sequence only)
StPYL1	TF_motif_seq_0445	L1BOXATPDF1	1186	-	tatATTTA	(Motif sequence only)
StPYL1	TF_motif_seq_0445	L1BOXATPDF1	1523	-	aacATTTA	(Motif sequence only)
StPYL1	TF_motif_seq_0445	L1BOXATPDF1	1890	+	TAAATata	(Motif sequence only)
StPYL1	TF_motif_seq_0450	PALINDROMICCBOXGM	786	+	TGAGGtga	(Motif sequence only)
StPYL1	TF_motif_seq_0450	PALINDROMICCBOXGM	861	-	tggCTTCA	(Motif sequence only)
StPYL1	TF_motif_seq_0450	PALINDROMICCBOXGM	925	+	TGATGaca	(Motif sequence only)
StPYL1	TF_motif_seq_0450	PALINDROMICCBOXGM	1290	-	ttaAGTCA	(Motif sequence only)
StPYL1	TF_motif_seq_0450	PALINDROMICCBOXGM	1608	+	TGACAtaa	(Motif sequence only)
StPYL1	TF_motif_seq_0450	PALINDROMICCBOXGM	1655	-	ttaAGTCA	(Motif sequence only)
StPYL1	TF_motif_seq_0450	PALINDROMICCBOXGM	1678	+	TGATGtct	(Motif sequence only)
StPYL1	TF_motif_seq_0455	E2FANTRNR	948	+	TTTCCtgt	(Motif sequence only)
StPYL1	TF_motif_seq_0455	E2FANTRNR	1358	+	TTTCCcat	(Motif sequence only)
StPYL1	TF_motif_seq_0458	E2FCONSENSUS	957	-	gtGCCAAa	(Motif sequence only)
StPYL1	TF_motif_seq_0458	E2FCONSENSUS	1219	+	aTTGCCgc	(Motif sequence only)
StPYL1	TF_motif_seq_0458	E2FCONSENSUS	1559	-	gcGGCAAt	(Motif sequence only)
StPYL1	TF_motif_seq_0490	ANAERO4CONSENSUS	1152	+	GTTTAgaaa	(Motif sequence only)
StPYL1	TF_motif_seq_0495	HDZIP2ATATHB2	1210	+	TAATAatta	(Motif sequence only)
StPYL1	TF_motif_seq_0506	SORLREP3AT	802	+	TGTATatat	(Motif sequence only)
StPYL1	TF_motif_seq_0506	SORLREP3AT	1396	-	atatATACA	(Motif sequence only)
StPYL1	TF_motif_seq_0506	SORLREP3AT	1909	+	TGTATatat	(Motif sequence only)
StPYL7	TF_motif_seq_0009	LS7ATPR1	108	-	aaaatGACGT	(Motif sequence only)
StPYL7	TF_motif_seq_0009	LS7ATPR1	434	-	tttatGACTT	(Motif sequence only)
StPYL7	TF_motif_seq_0009	LS7ATPR1	1192	-	tatttGACTT	(Motif sequence only)
StPYL7	TF_motif_seq_0009	LS7ATPR1	1230	-	tatttGACTT	(Motif sequence only)
StPYL7	TF_motif_seq_0009	LS7ATPR1	1256	+	ATGTCatatc	(Motif sequence only)
StPYL7	TF_motif_seq_0009	LS7ATPR1	1579	+	ACCTCatgta	(Motif sequence only)
StPYL7	TF_motif_seq_0018	UPRE2AT	137	-	gatttCGTGG	(Motif sequence only)
StPYL7	TF_motif_seq_0018	UPRE2AT	845	-	gttcaCGTGG	(Motif sequence only)
StPYL7	TF_motif_seq_0027	CARGCW8GAT	1361	+	CAAAAtaatg	(Motif sequence only)
StPYL7	TF_motif_seq_0027	CARGCW8GAT	1361	-	caaaaTAATG	(Motif sequence only)
StPYL7	TF_motif_seq_0027	CARGCW8GAT	1438	+	CTTAAaaatg	(Motif sequence only)
StPYL7	TF_motif_seq_0027	CARGCW8GAT	1438	-	cttaaAAATG	(Motif sequence only)
StPYL7	TF_motif_seq_0029	ACEATCHS	15	-	gccatGTGTC	(Motif sequence only)
StPYL7	TF_motif_seq_0029	ACEATCHS	168	-	ttaagGTGTC	(Motif sequence only)
StPYL7	TF_motif_seq_0043	ABREATRD22	799	-	gccCACGTgg	(Motif sequence only)
StPYL7	TF_motif_seq_0043	ABREATRD22	801	+	ccACGTGggc	(Motif sequence only)
StPYL7	TF_motif_seq_0043	ABREATRD22	847	+	tcACGTGggc	(Motif sequence only)
StPYL7	TF_motif_seq_0052	LS5ATPR1	1576	+	TCTACctcat	(Motif sequence only)
StPYL7	TF_motif_seq_0053	SORLREP5AT	817	-	aataaTGCAA	(Motif sequence only)
StPYL7	TF_motif_seq_0060	UPRE1AT	628	-	tttggaCCAAT	(Motif sequence only)
StPYL7	TF_motif_seq_0060	UPRE1AT	1139	-	tttgtaCCAAT	(Motif sequence only)
StPYL7	TF_motif_seq_0060	UPRE1AT	1202	-	tcttgaCCAAT	(Motif sequence only)
StPYL7	TF_motif_seq_0076	HDZIPIIIAT	1834	-	gttattATTAC	(Motif sequence only)
StPYL7	TF_motif_seq_0107	CARGNCAT	93	-	ccatgaaAATGG	(Motif sequence only)
StPYL7	TF_motif_seq_0115	HY5AT	14	-	tgccatgTGTCA	(Motif sequence only)
StPYL7	TF_motif_seq_0188	UPRMOTIFIIAT	787	+	acctatatatttgcCCACG	(Motif sequence only)
StPYL7	TF_motif_seq_0248	MYBCOREATCYCB1	24	-	CAGTT	(Motif sequence only)
StPYL7	TF_motif_seq_0248	MYBCOREATCYCB1	56	-	CCCTT	(Motif sequence only)
StPYL7	TF_motif_seq_0248	MYBCOREATCYCB1	57	-	CCTTT	(Motif sequence only)
StPYL7	TF_motif_seq_0248	MYBCOREATCYCB1	100	+	AATGG	(Motif sequence only)
StPYL7	TF_motif_seq_0248	MYBCOREATCYCB1	449	-	CCATT	(Motif sequence only)
StPYL7	TF_motif_seq_0248	MYBCOREATCYCB1	684	+	AAGGG	(Motif sequence only)
StPYL7	TF_motif_seq_0248	MYBCOREATCYCB1	866	-	CCTTT	(Motif sequence only)
StPYL7	TF_motif_seq_0248	MYBCOREATCYCB1	998	-	CCCTT	(Motif sequence only)
StPYL7	TF_motif_seq_0248	MYBCOREATCYCB1	1039	+	AAGGG	(Motif sequence only)
StPYL7	TF_motif_seq_0248	MYBCOREATCYCB1	1056	+	AAAGG	(Motif sequence only)
StPYL7	TF_motif_seq_0248	MYBCOREATCYCB1	1070	+	AAGGG	(Motif sequence only)
StPYL7	TF_motif_seq_0248	MYBCOREATCYCB1	1088	+	AAAGG	(Motif sequence only)
StPYL7	TF_motif_seq_0248	MYBCOREATCYCB1	1119	+	AAAGG	(Motif sequence only)
StPYL7	TF_motif_seq_0248	MYBCOREATCYCB1	1160	+	AAAGG	(Motif sequence only)
StPYL7	TF_motif_seq_0248	MYBCOREATCYCB1	1182	-	CCATT	(Motif sequence only)
StPYL7	TF_motif_seq_0248	MYBCOREATCYCB1	1340	+	AACGA	(Motif sequence only)
StPYL7	TF_motif_seq_0248	MYBCOREATCYCB1	1549	-	CCGAT	(Motif sequence only)
StPYL7	TF_motif_seq_0248	MYBCOREATCYCB1	1625	+	AACGT	(Motif sequence only)
StPYL7	TF_motif_seq_0248	MYBCOREATCYCB1	1799	+	AACGA	(Motif sequence only)
StPYL7	TF_motif_seq_0248	MYBCOREATCYCB1	1921	+	AAAGG	(Motif sequence only)
StPYL7	TF_motif_seq_0248	MYBCOREATCYCB1	1922	+	AAGGG	(Motif sequence only)
StPYL7	TF_motif_seq_0249	ABRELATERD1	17	-	CATGT	(Motif sequence only)
StPYL7	TF_motif_seq_0249	ABRELATERD1	18	+	ATGTG	(Motif sequence only)
StPYL7	TF_motif_seq_0249	ABRELATERD1	62	-	CACGC	(Motif sequence only)
StPYL7	TF_motif_seq_0249	ABRELATERD1	63	+	ACGCG	(Motif sequence only)
StPYL7	TF_motif_seq_0249	ABRELATERD1	113	-	GACGT	(Motif sequence only)
StPYL7	TF_motif_seq_0249	ABRELATERD1	114	+	ACGTA	(Motif sequence only)
StPYL7	TF_motif_seq_0249	ABRELATERD1	141	+	TCGTG	(Motif sequence only)
StPYL7	TF_motif_seq_0249	ABRELATERD1	171	+	AGGTG	(Motif sequence only)
StPYL7	TF_motif_seq_0249	ABRELATERD1	243	+	ACATG	(Motif sequence only)
StPYL7	TF_motif_seq_0249	ABRELATERD1	244	-	CATGT	(Motif sequence only)
StPYL7	TF_motif_seq_0249	ABRELATERD1	245	+	ATGTG	(Motif sequence only)
StPYL7	TF_motif_seq_0249	ABRELATERD1	259	-	CAAGT	(Motif sequence only)
StPYL7	TF_motif_seq_0249	ABRELATERD1	440	+	ACTTG	(Motif sequence only)
StPYL7	TF_motif_seq_0249	ABRELATERD1	531	-	CAAGT	(Motif sequence only)
StPYL7	TF_motif_seq_0249	ABRELATERD1	532	+	AAGTG	(Motif sequence only)
StPYL7	TF_motif_seq_0249	ABRELATERD1	540	-	CAGGT	(Motif sequence only)
StPYL7	TF_motif_seq_0249	ABRELATERD1	560	+	ATGTG	(Motif sequence only)
StPYL7	TF_motif_seq_0249	ABRELATERD1	639	-	CACAT	(Motif sequence only)
StPYL7	TF_motif_seq_0249	ABRELATERD1	802	-	CACGT	(Motif sequence only)
StPYL7	TF_motif_seq_0249	ABRELATERD1	803	+	ACGTG	(Motif sequence only)
StPYL7	TF_motif_seq_0249	ABRELATERD1	841	+	ATGTG	(Motif sequence only)
StPYL7	TF_motif_seq_0249	ABRELATERD1	848	-	CACGT	(Motif sequence only)
StPYL7	TF_motif_seq_0249	ABRELATERD1	849	+	ACGTG	(Motif sequence only)
StPYL7	TF_motif_seq_0249	ABRELATERD1	856	-	CACAT	(Motif sequence only)
StPYL7	TF_motif_seq_0249	ABRELATERD1	1090	+	AGGTG	(Motif sequence only)
StPYL7	TF_motif_seq_0249	ABRELATERD1	1121	+	AGGTG	(Motif sequence only)
StPYL7	TF_motif_seq_0249	ABRELATERD1	1303	-	CATGT	(Motif sequence only)
StPYL7	TF_motif_seq_0249	ABRELATERD1	1479	+	ATGTG	(Motif sequence only)
StPYL7	TF_motif_seq_0249	ABRELATERD1	1540	-	CACAT	(Motif sequence only)
StPYL7	TF_motif_seq_0249	ABRELATERD1	1552	+	ATGTG	(Motif sequence only)
StPYL7	TF_motif_seq_0249	ABRELATERD1	1583	-	CATGT	(Motif sequence only)
StPYL7	TF_motif_seq_0249	ABRELATERD1	1625	-	AACGT	(Motif sequence only)
StPYL7	TF_motif_seq_0249	ABRELATERD1	1626	+	ACGTA	(Motif sequence only)
StPYL7	TF_motif_seq_0249	ABRELATERD1	1791	+	ACATG	(Motif sequence only)
StPYL7	TF_motif_seq_0249	ABRELATERD1	1848	-	CATGT	(Motif sequence only)
StPYL7	TF_motif_seq_0249	ABRELATERD1	1937	-	CATGT	(Motif sequence only)
StPYL7	TF_motif_seq_0249	ABRELATERD1	1956	-	CACTT	(Motif sequence only)
StPYL7	TF_motif_seq_0249	ABRELATERD1	1957	+	ACTTG	(Motif sequence only)
StPYL7	TF_motif_seq_0261	SURECOREATSULTR11	20	-	GTGTC	(Motif sequence only)
StPYL7	TF_motif_seq_0261	SURECOREATSULTR11	173	-	GTGTC	(Motif sequence only)
StPYL7	TF_motif_seq_0261	SURECOREATSULTR11	175	-	GTCTT	(Motif sequence only)
StPYL7	TF_motif_seq_0261	SURECOREATSULTR11	191	+	GAGCC	(Motif sequence only)
StPYL7	TF_motif_seq_0261	SURECOREATSULTR11	222	-	TTCTC	(Motif sequence only)
StPYL7	TF_motif_seq_0261	SURECOREATSULTR11	266	+	GAGTC	(Motif sequence only)
StPYL7	TF_motif_seq_0261	SURECOREATSULTR11	268	-	GTCCC	(Motif sequence only)
StPYL7	TF_motif_seq_0261	SURECOREATSULTR11	294	+	GAGAT	(Motif sequence only)
StPYL7	TF_motif_seq_0261	SURECOREATSULTR11	306	+	GAGAG	(Motif sequence only)
StPYL7	TF_motif_seq_0261	SURECOREATSULTR11	308	+	GAGAA	(Motif sequence only)
StPYL7	TF_motif_seq_0261	SURECOREATSULTR11	318	+	GAGAA	(Motif sequence only)
StPYL7	TF_motif_seq_0261	SURECOREATSULTR11	330	+	AAGAC	(Motif sequence only)
StPYL7	TF_motif_seq_0261	SURECOREATSULTR11	536	-	GTATC	(Motif sequence only)
StPYL7	TF_motif_seq_0261	SURECOREATSULTR11	614	+	GAGAA	(Motif sequence only)
StPYL7	TF_motif_seq_0261	SURECOREATSULTR11	688	-	GTCTG	(Motif sequence only)
StPYL7	TF_motif_seq_0261	SURECOREATSULTR11	728	+	GATAC	(Motif sequence only)
StPYL7	TF_motif_seq_0261	SURECOREATSULTR11	762	+	TAGAC	(Motif sequence only)
StPYL7	TF_motif_seq_0261	SURECOREATSULTR11	920	-	GTCTA	(Motif sequence only)
StPYL7	TF_motif_seq_0261	SURECOREATSULTR11	954	-	GTATC	(Motif sequence only)
StPYL7	TF_motif_seq_0261	SURECOREATSULTR11	1051	+	GAGCC	(Motif sequence only)
StPYL7	TF_motif_seq_0261	SURECOREATSULTR11	1082	+	GAGCC	(Motif sequence only)
StPYL7	TF_motif_seq_0261	SURECOREATSULTR11	1178	-	CTCTC	(Motif sequence only)
StPYL7	TF_motif_seq_0261	SURECOREATSULTR11	1321	+	GAGAG	(Motif sequence only)
StPYL7	TF_motif_seq_0261	SURECOREATSULTR11	1323	+	GAGAG	(Motif sequence only)
StPYL7	TF_motif_seq_0261	SURECOREATSULTR11	1338	+	GAAAC	(Motif sequence only)
StPYL7	TF_motif_seq_0261	SURECOREATSULTR11	1344	-	ATCTC	(Motif sequence only)
StPYL7	TF_motif_seq_0261	SURECOREATSULTR11	1404	-	GACTC	(Motif sequence only)
StPYL7	TF_motif_seq_0261	SURECOREATSULTR11	1464	+	GATAC	(Motif sequence only)
StPYL7	TF_motif_seq_0261	SURECOREATSULTR11	1474	-	GTCTT	(Motif sequence only)
StPYL7	TF_motif_seq_0261	SURECOREATSULTR11	1597	-	GTATC	(Motif sequence only)
StPYL7	TF_motif_seq_0261	SURECOREATSULTR11	1641	-	GTCTC	(Motif sequence only)
StPYL7	TF_motif_seq_0261	SURECOREATSULTR11	1672	+	GAGTC	(Motif sequence only)
StPYL7	TF_motif_seq_0261	SURECOREATSULTR11	1674	-	GTCTA	(Motif sequence only)
StPYL7	TF_motif_seq_0261	SURECOREATSULTR11	1719	-	GTCTA	(Motif sequence only)
StPYL7	TF_motif_seq_0261	SURECOREATSULTR11	1768	-	GTATC	(Motif sequence only)
StPYL7	TF_motif_seq_0261	SURECOREATSULTR11	1788	+	AAGAC	(Motif sequence only)
StPYL7	TF_motif_seq_0261	SURECOREATSULTR11	1891	-	GTCTA	(Motif sequence only)
StPYL7	TF_motif_seq_0261	SURECOREATSULTR11	1894	+	TAGAC	(Motif sequence only)
StPYL7	TF_motif_seq_0261	SURECOREATSULTR11	1996	+	GAGAG	(Motif sequence only)
StPYL7	TF_motif_seq_0263	SORLIP1AT	15	+	GCCAT	(Motif sequence only)
StPYL7	TF_motif_seq_0263	SORLIP1AT	20	-	GTGTC	(Motif sequence only)
StPYL7	TF_motif_seq_0263	SORLIP1AT	41	-	GGGGC	(Motif sequence only)
StPYL7	TF_motif_seq_0263	SORLIP1AT	92	+	GCCAT	(Motif sequence only)
StPYL7	TF_motif_seq_0263	SORLIP1AT	125	-	GTGGA	(Motif sequence only)
StPYL7	TF_motif_seq_0263	SORLIP1AT	143	-	GTGGG	(Motif sequence only)
StPYL7	TF_motif_seq_0263	SORLIP1AT	173	-	GTGTC	(Motif sequence only)
StPYL7	TF_motif_seq_0263	SORLIP1AT	483	+	GCCAA	(Motif sequence only)
StPYL7	TF_motif_seq_0263	SORLIP1AT	562	-	GTGGT	(Motif sequence only)
StPYL7	TF_motif_seq_0263	SORLIP1AT	647	+	GCAAC	(Motif sequence only)
StPYL7	TF_motif_seq_0263	SORLIP1AT	800	+	CCCAC	(Motif sequence only)
StPYL7	TF_motif_seq_0263	SORLIP1AT	805	-	GTGGG	(Motif sequence only)
StPYL7	TF_motif_seq_0263	SORLIP1AT	851	-	GTGGG	(Motif sequence only)
StPYL7	TF_motif_seq_0263	SORLIP1AT	854	+	GGCAC	(Motif sequence only)
StPYL7	TF_motif_seq_0263	SORLIP1AT	959	+	GCAAC	(Motif sequence only)
StPYL7	TF_motif_seq_0263	SORLIP1AT	1053	+	GCCAA	(Motif sequence only)
StPYL7	TF_motif_seq_0263	SORLIP1AT	1084	+	GCCAA	(Motif sequence only)
StPYL7	TF_motif_seq_0263	SORLIP1AT	1092	-	GTGGA	(Motif sequence only)
StPYL7	TF_motif_seq_0263	SORLIP1AT	1123	-	GTGGA	(Motif sequence only)
StPYL7	TF_motif_seq_0263	SORLIP1AT	1174	+	GCCCC	(Motif sequence only)
StPYL7	TF_motif_seq_0263	SORLIP1AT	1301	+	GCCAT	(Motif sequence only)
StPYL7	TF_motif_seq_0263	SORLIP1AT	1357	+	GCCAC	(Motif sequence only)
[truncated: 20,683 more rows]

## Sheet: S3
	C0_root	MS3_root	MS6_root	MS12_root	MS24_root	MS48_root
StPYL1	0	0	0	0	0	0
StPYL2	0	0	0	0	0	0
StPYL3	0	0	0	0	0	0
StPYL4	0	0	0	0	0	0
StPYL5	0	0	0	0	0	0
StPYL6	0	0	0	0	0	0
StPYL7	0	0	0	0	0	0
StPYL8	0.131725	37.306	27.6535	31.5842	37.8013	30.8555
StPYL9	0	33.1049	29.1354	30.9827	32.9581	28.0709
StPYL10	0.663812	38.7758	27.3485	32.3159	39.2277	31.2138
StPYL11	0.332203	0	0	0	0	0
StPYL12	0.669853	0	0	0	0	0
StPYL13	0.357129	24.6478	20.2031	18.0604	24.4344	21.6653
StPYL14	0.539554	0.140009	0.960651	0.281033	0.094286	0.007874
StPYL15	0.771424	0.03719	0.720138	0.232176	0.102745	0.001943
StPYL16	0.325219	6.74312	13.6615	12.4588	6.66746	6.19595
StPYL17	0.868316	15.1393	26.1656	23.5302	12.5324	13.2123
StPYL18	9.69851	10.0304	19.4647	17.352	9.40746	8.69311
StPYL19	0.470469	8.58436	15.2855	15.4466	11.0625	18.6545
StPYL20	0	0	0	0	0	0
StPYL21	0	0	0	0	0	0
StPYL22	0	0	0	0	0	0
StPYL23	0.276269	0	0	0	0	0
StPYL24	0	0.072766	0.083328	0.178339	0.135512	0.02453
StPYL25	0	7.82454	5.42709	5.28274	5.46485	20.8646
StPYL26	2.81141	0.217716	0.371687	0.640887	0.706863	0.814078
StPYL27	0.374272	0	0	0	0	0
StPYL28	0	0	0	0	0	0
StPYL29	0.016821	0	0	0	0	0
StPYL30	3.28357	6.23334	5.70039	12.0821	17.0492	9.5871
StPYL31	0	1.2836	2.35653	10.0947	13.367	6.80441
StPYL32	7.06282	1.4797	2.77576	10.641	16.5119	8.13898
StPYL33	2.26748	1.43108	2.51082	10.253	15.5429	7.44736
StPYL34	0	0.254181	0.450606	0.949348	0.982686	0.753524
StPYL35	0	0.380461	0.611797	1.20245	0.795556	0.81292
StPYL36	14.6284	0	0	0	0	0
StPYL37	1.84712	0	0	0	0	0
StPYL38	0.026563	0	0	0	0	0
StPYL39	16.1384	0.005254	0.008726	0.071156	0.03505	0.066968
StPYL40	0.219827	0	0	0	0	0
StPYL41	0.215963	0	0	0	0	0.013139
StPYL42	0	0	0	0	0	0
StPYL9a-like	0	2.5903	2.44478	3.00123	3.47501	3.84499
StPYL43	0	22.9203	11.9127	19.7227	18.5979	10.8063
StPYL44	0	2.64215	2.50261	2.65421	3.98831	4.1934
StPYL45	0.20271	7.12071	3.52901	6.13194	4.53177	3.28725
StPYL46	0	2.32919	2.15147	2.72398	3.47262	3.95104
StPYL47	1.37886	2.89395	3.45258	3.36384	5.135	5.04838
StPYL48	4.05139	81.0615	74.7999	172.222	156.788	107.084
StPYL49	0	0.7944	1.01313	0.88073	1.74252	1.61141
StPYL50	0	11.8499	16.9498	14.1069	8.17765	15.6907
StPYL51	0	0.482241	0.148861	0.490058	0.065109	0.422351
StPYL52	2.67706	0.401992	0.197211	0.475743	0.028731	0.223614
StPYL53	3.62338	5.50291	8.17951	4.5888	4.33795	6.67291
StPYL54	0	0.506272	0.292866	0.514741	0.086059	0.307168
StPYL55	0	0.788339	3.39077	2.3604	5.01446	3.90677
StPYL56	1.67487	6.88817	0.346962	0.568875	0.93998	1.24864
StPYL57	0.04962	10.5122	0.33224	0.926982	1.75477	1.28334
StPYL58	0.029307	5.42533	6.61973	6.61319	7.52302	8.95577
StPYL59	0.531787	17.2552	1.05781	1.75855	2.8954	2.84513
StPYL60	0.093439	2.30854	4.30404	3.87439	4.97273	4.67654
StPYL61	1.11376	4.6383	0.018228	0.192067	0.83696	0.684669
StPYL62	1.36735	2.54063	3.22672	3.30101	3.70545	4.85976

## Sheet: S4
	C0_leaf	MS3_leaf	MS6_leaf	MS12_leaf	MS24_leaf	MS48_leaf
StPYL1	0	0	0	0	0	0
StPYL2	0	0	0	0	0	0
StPYL3	0	0	0	0	0	0
StPYL4	0	0	0	0	0	0
StPYL5	0	0	0	0	0	0
StPYL6	0	0	0	0	0	0
StPYL7	0.339005	0	0	0	0	0
StPYL8	0.251163	22.7278	10.8576	18.7692	13.1955	20.8686
StPYL9	0	21.7826	11.6503	18.3438	11.1653	19.3625
StPYL10	0.38026	23.5177	11.4787	16.2976	14.4073	20.8219
StPYL11	0.25768	0	0	0	0	0
StPYL12	0.432676	0	0	0	0	0
StPYL13	0.849124	18.5345	9.24291	14.5358	10.8371	16.0228
StPYL14	0.693309	0.096888	0.009727	0	0.048128	0.006457
StPYL15	0.385659	0.04456	0.024228	0	0.02112	0
StPYL16	0	4.57987	5.99192	12.0893	3.92389	4.10567
StPYL17	0	8.42497	11.2854	22.2133	7.33075	6.47981
StPYL18	42.9237	6.56142	8.46759	15.9574	5.42329	5.74536
StPYL19	0.727544	0.9838	1.84851	0.93322	0.567556	1.68247
StPYL20	0	0	0	0.080385	0.038045	0.115641
StPYL21	0.01167	0.076856	0.20961	0.205281	0.347399	0.21884
StPYL22	0	0.020957	0	0.037428	0.051228	0.04474
StPYL23	0.237014	0	0	0.025855	0	0.023804
StPYL24	0	0	0.718243	0.255443	0	0.082687
StPYL25	0	1.58529	3.06983	0.78277	0.623298	2.00013
StPYL26	2.47082	0.139816	0.055702	0.004866	0.075072	0.022271
StPYL27	1.35802	0.085703	0	0.029387	0	0.04903
StPYL28	0	0.214916	0.088252	0.034719	0.23773	0.051214
StPYL29	0.011236	0.061385	0.040628	0.023222	0	0.016173
StPYL30	2.91441	3.40033	1.59842	0.973716	8.06785	4.62929
StPYL31	0	1.27184	1.27431	1.24648	4.04822	4.33795
StPYL32	4.33942	1.10216	1.15769	0.748952	3.47593	4.97646
StPYL33	1.3665	2.12007	1.56655	1.14242	5.62134	3.9918
StPYL34	0	0.310945	1.51088	2.17345	0.458908	1.78246
StPYL35	0	0.31629	1.23822	1.90208	0.532011	1.62776
StPYL36	0	0	0	0	0	0
StPYL37	1.46023	0	0	0	0	0
StPYL38	0.389418	0.04838	0.050603	0.156423	0.065374	0.127128
StPYL39	4.4512	0.074996	0.047346	0.052463	0.051451	0.02957
StPYL40	0.164921	0	0	0	0	0
StPYL41	0.682888	0	0	0	0	0
StPYL42	0	0	0	0	0	0
StPYL9a-like	0.005547	4.98233	4.01608	5.45245	5.70859	6.58933
StPYL43	0	9.38511	6.59083	4.64529	6.03808	15.6352
StPYL44	0	4.94156	4.95705	7.17123	4.98563	6.77799
StPYL45	0.005526	2.41929	1.53934	1.11261	1.24544	4.00691
StPYL46	0	3.97101	3.58838	4.62559	3.65982	5.96822
StPYL47	3.11927	5.8814	4.81982	6.015	6.31543	8.74914
StPYL48	0.282443	3.45546	10.9037	3.66776	27.6981	7.13063
StPYL49	0	0.478453	0.338463	0.285885	0.196068	0.193247
StPYL50	0	7.98889	16.5785	12.9399	6.67703	21.0732
StPYL51	0.516754	0	0.040075	0.034384	0	0.081419
StPYL52	1.84018	0	0.009099	0.067067	0.016784	0.017838
StPYL53	0.347222	3.9243	5.34185	6.43673	2.47253	9.6635
StPYL54	0	0.006239	0.046323	0.048378	0.016978	0.038733
StPYL55	0	0.775604	0.349012	0.315256	0.813341	1.56207
StPYL56	5.22648	0.029833	0.065397	0	0	0.21755
StPYL57	1.03224	0.043918	0.235709	0	0	0.138257
StPYL58	0.123638	7.83832	6.21953	11.24	10.442	15.6868
StPYL59	0.706536	0.408009	0.378364	0.054686	0.070029	0.385736
StPYL60	0.122612	4.98349	3.82967	7.02811	5.83294	9.32361
StPYL61	0	0.017677	0.117986	0	0	0.071679
StPYL62	1.98687	6.69572	5.71127	7.73114	6.61346	11.9393

## Sheet: S5
Function	Primer name	Primer sequence
gene cloning primers	attB-F	GGGGACAAGTTTGTACAAAAAAGCAGGCT
	attB-R	GGGGACCACTTTGTACAAGAAAGCTGGGT
	StPYL9a-F	aaaaagcaggcttcATGGTCAGCATCATGAACGT
	StPYL9a-R	agaaagctgggtcCTACATTCTGTCGATAGGCT
PCR detection primers	KAN-F	CGTCCTTTGCTCGGAAGAGT
	KAN-R	CCAATCAGGCTTGATCCCCA
quantitative real-time PCR primer	QPCR-StPYL9a-F	CCACAAGCAAGGAGAGGTTAGAGC
	QPCR-StPYL9a-R	TCCTAAGCCTGTGATCTCCACCTAC
	StActin-F	AGATGCTTACGCTGGATG GAATGC
	StActin-R	TTCCGGTGTGGTTGGATT CTGTTC
subcellular localization amplification primers	PYL9a-F-BamHI	CGGAATTCATGGTCAGCATCATGAACGTTG
	PYL9a-R-SPeI	CGGGATCCCATTCTGTCGATAGGCTCCATAT
